# Supplementary material for: Structure of the Enterobacter pan-genome is revealed using machine learning
Source: Microbiol Spectr. 2025 Dec 15;14(2):e01922-25. doi: 10.1128/spectrum.01922-25 (PMC12889083; doi:10.1128/spectrum.01922-25)
Supplement: Supplemental Tables — Strain and gene metadata as well as the L and A binarized matrices. [file spectrum.01922-25-s0002.xlsx]

## Sheet: strain_info
strain	genome_name	taxon_id	genome_status	strain	completion_date	bioproject_accession	biosample_accession	assembly_accession	genbank_accessions	sequencing_centers	sequencing_status	sequencing_platform	sequencing_depth	assembly_method	chromosomes	plasmids	contigs	genome_length	gc_content	patric_cds	refseq_cds	isolation_source	collection_date	isolation_country	geographic_location	host_name	additional_metadata	complete_mash_cluster	mlst	closest_genome_reference	closest_genome_taxonomy	phylon_list
GCA_043562305.2	Enterobacter hormaechei Eh-YZU05	158836	Complete	Eh-YZU05	2025-03-05	PRJNA1172359	SAMN44269493	GCA_043562305.2	SAMN44269493	Yangzhou University	OK	PacBio Sequel		ASM4356230v2	1	0	1	4738608	55.5		4358	pork sausage	2019	China	China			12	-1	GCF_001729785.1	d__Bacteria;p__Pseudomonadota;c__Gammaproteobacteria;o__Enterobacterales;f__Enterobacteriaceae;g__Enterobacter;s__Enterobacter hormaechei_C	mobile-5
158836	Enterobacter hormaechei TUECL19001	158836	Complete	TUECL19001	2022-01-10T00:00:00Z	PRJNA791797	SAMN24341409	GCA_021397695.1	CP090146,CP090147,CP090148,CP090149		Complete	Illumina MiSeq; Oxford Nanopore MinION	100.0x	unicycler v. 0.4.8	1	3	4	5039781	54.9303	4910	4754	sputum	2018-02-28	Taiwan	Taiwan: Taichung	Homo sapiens	collected_by:Tungs' Taichung MetroHarbor Hospital (TTMHH)	1	78	GCF_040096145.1	d__Bacteria;p__Pseudomonadota;c__Gammaproteobacteria;o__Enterobacterales;f__Enterobacteriaceae;g__Enterobacter;s__Enterobacter intestinihominis	mobile-2;mobile-3;hormaechei-hoffmannii-1
GCA_047798645.1	Enterobacter hormaechei CYEBC080	158836	Complete	CYEBC080	2025-02-17	PRJNA1219524	SAMN46559742	GCA_047798645.1	SAMN46559742	National Yang Ming Chiao Tung University	OK	Oxford Nanopore MinION		ASM4779864v1	1	3	4	5116067	54.5		4744	human	2023	Taiwan	Taiwan	Homo sapiens		4	-1	GCF_040096145.1	d__Bacteria;p__Pseudomonadota;c__Gammaproteobacteria;o__Enterobacterales;f__Enterobacteriaceae;g__Enterobacter;s__Enterobacter intestinihominis	mobile-1;hormaechei-hoffmannii-3
2.07714e+06	Enterobacter cloacae complex sp. FDA-CDC-AR_0164	2077136	Complete	FDA-CDC-AR_0164	2018-04-25T00:00:00Z	PRJNA292902	SAMN04015005	GCA_003071645.1	CP028950	Centers for Disease Control and Prevention	Complete	PacBio RSII	330x	HGAP v. 2.3	1		1	4849791	54.4389	4726	4648							32	1724	GCF_001750725.1	d__Bacteria;p__Pseudomonadota;c__Gammaproteobacteria;o__Enterobacterales;f__Enterobacteriaceae;g__Enterobacter;s__Enterobacter ludwigii	ludwigii
550.153	Enterobacter cloacae strain PIMB10EC27	550	Complete	PIMB10EC27	2018-04-05T00:00:00Z	PRJNA376861	SAMN06448868	GCA_002982195.1	CP020089,CP020090,CP020091	Pasteur Institute in Ho Chi Minh City	Complete	PacBio	30.0x	HGAP v. SEP-2016	1	2	3	5419249	54.3368	5407	5238	urine	2010	Viet Nam	Viet Nam	Human, Homo sapiens	collected_by:Binh Dan Hospital	34	513	GCF_000025565.1	d__Bacteria;p__Pseudomonadota;c__Gammaproteobacteria;o__Enterobacterales;f__Enterobacteriaceae;g__Enterobacter;s__Enterobacter cloacae	mobile-7;mobile-6;mobile-8;cloacae
GCA_049913205.1	Enterobacter sp. R-25 R-25	3404057	Complete	R-25	2025-04-25	PRJNA1228643	SAMN47200779	GCA_049913205.1	SAMN47200779	Iowa State University	OK	Illumina HiSeq; Oxford Nanopore GridION; Oxford Nanopore MinION		ASM4991320v1	1	0	1	4773300	54.5		4393	maize rhizosphere	2019-06	USA	USA: Iowa State University Marsden Farm, Boone, Co., Iowa			32	-1	GCF_001750725.1	d__Bacteria;p__Pseudomonadota;c__Gammaproteobacteria;o__Enterobacterales;f__Enterobacteriaceae;g__Enterobacter;s__Enterobacter ludwigii	ludwigii
GCA_009811955.2	Enterobacter asburiae SM1	61645	Complete	SM1	2025-04-10	PRJNA558971	SAMN12505037	GCA_009811955.2	SAMN12505037	Albert Einstein College of Medicine	OK	Illumina HiSeq; PacBio		SM1_v3	1	0	1	4870997	56		4404	feces of conventional mice	2014-06	USA	USA: Bronx, NY	Mus musculus C57BL/6		27	-1	GCF_024599655.1	d__Bacteria;p__Pseudomonadota;c__Gammaproteobacteria;o__Enterobacterales;f__Enterobacteriaceae;g__Enterobacter;s__Enterobacter asburiae_D
550.309	Enterobacter cloacae strain FDAARGOS 1431 strain Not applicable	550	Complete	Not applicable	2021-06-28T00:00:00Z	PRJNA231221	SAMN16357573	GCA_019047105.1	CP077211,CP077212,CP077213	US Food and Drug Administration	Complete	Pacbio; Illumina	1538.93x	SMRT v. 9.0.0, HGAP v. 4.0	1	2	3	5602625	54.5933	5635	5379			Germany	Germany: Braunschweig		collected_by:DSMZ	33	1	GCF_000025565.1	d__Bacteria;p__Pseudomonadota;c__Gammaproteobacteria;o__Enterobacterales;f__Enterobacteriaceae;g__Enterobacter;s__Enterobacter cloacae	mobile-4;mobile-10;cloacae
550.383	Enterobacter cloacae P7536	550	Complete	P7536	2022-07-05T00:00:00Z	PRJNA713617	SAMN18256316	GCA_024138875.1	CP071792,CP071791,CP071788,CP071789,CP071790		Complete	Illumina MiSeq; Oxford Nanopore MinION	20.0x	SPAdes v. May 2020	1	4	5	5569846	54.5695	5673	5365	rectal swab	2018	France	France: Marseille	Homo sapiens	collected_by:IHU Mediterranee Infection	7	98	GCF_001729785.1	d__Bacteria;p__Pseudomonadota;c__Gammaproteobacteria;o__Enterobacterales;f__Enterobacteriaceae;g__Enterobacter;s__Enterobacter hormaechei_C	mobile-1;mobile-3;mobile-8;hormaechei-xiangfangensis-3
GCA_050157255.1	Enterobacter hormaechei A27304	158836	Complete	A27304	2025-05-06	PRJNA1136676	SAMN42539175	GCA_050157255.1	SAMN42539175	University Hospital Muenster	OK	PacBio Sequel		ASM5015725v1	1	2	3	4975730	55		4595	not collected	2022	Germany	Germany	Homo sapiens		4	-1	GCF_040096145.1	d__Bacteria;p__Pseudomonadota;c__Gammaproteobacteria;o__Enterobacterales;f__Enterobacteriaceae;g__Enterobacter;s__Enterobacter intestinihominis	mobile-9;hormaechei-hoffmannii-3
1.6864e+06	Enterobacter sp. BIDMC100 strain Colony375	1686399	Complete	Colony375	2021-07-28T00:00:00Z	PRJNA668870	SAMN17833506	GCA_019378735.1	CP079994	Ministry of Public Health-Thailand	Complete	Illumina HiSeq	89.112x	idba_ud v. V1.1.3	1	0	1	4546645	55.8911	4019		food		Thailand	Thailand: Bangkok		collected_by:Department of Disease Control, Ministry of Public Health	7	-1	GCF_001729785.1	d__Bacteria;p__Pseudomonadota;c__Gammaproteobacteria;o__Enterobacterales;f__Enterobacteriaceae;g__Enterobacter;s__Enterobacter hormaechei_C
GCA_030847765.2	Enterobacter hormaechei Ehh_8	158836	Complete	Ehh_8	2023-08-21	PRJNA976530	SAMN35394391	GCA_030847765.2	SAMN35394391	University of Bern	OK	Illumina; Oxford Nanopore		ASM3084776v2	1	2	3	5150003	55		4806	nose	2021-09-14	Switzerland	Switzerland	Homo sapiens		10	-1	GCF_001729785.1	d__Bacteria;p__Pseudomonadota;c__Gammaproteobacteria;o__Enterobacterales;f__Enterobacteriaceae;g__Enterobacter;s__Enterobacter hormaechei_C	mobile-1;mobile-3;mobile-5;mobile-9
GCA_040892585.1	Enterobacter cloacae STK71-C	550	Complete	STK71-C	2024-07-24	PRJNA1134078	SAMN42392506	GCA_040892585.1	SAMN42392506	University of Zurich	OK	Illumina MiniSeq, Oxford Nanopore		ASM4089258v1	1	0	1	4924798	55		4515	Basil, import product	2023	Switzerland	Switzerland			34	-1	GCF_000025565.1	d__Bacteria;p__Pseudomonadota;c__Gammaproteobacteria;o__Enterobacterales;f__Enterobacteriaceae;g__Enterobacter;s__Enterobacter cloacae	cloacae
550.112	Enterobacter cloacae strain DG6	550	Complete	DG6	2017-04-19T00:00:00Z	PRJEB20432	SAMN04487932	GCA_900177445.1	LT840187	DOE - JOINT GENOME INSTITUTE	Complete				1		1	4773509	55.6	4495	4351							12	134	GCF_001729785.1	d__Bacteria;p__Pseudomonadota;c__Gammaproteobacteria;o__Enterobacterales;f__Enterobacteriaceae;g__Enterobacter;s__Enterobacter hormaechei_C	mobile-9
158836	Enterobacter hormaechei strain FDAARGOS 1435 strain Not applicable	158836	Complete	Not applicable	2021-06-28T00:00:00Z	PRJNA231221	SAMN16357577	GCA_019048625.1	CP077392,CP077393	US Food and Drug Administration	Complete	Pacbio; Illumina	1596.26x	SMRT v. 9.0.0, HGAP v. 4.0, SPAdes v.	1	1	2	4762440	54.9747	4638	4475			Germany	Germany: Braunschweig		collected_by:DSMZ	4	382	GCF_040096145.1	d__Bacteria;p__Pseudomonadota;c__Gammaproteobacteria;o__Enterobacterales;f__Enterobacteriaceae;g__Enterobacter;s__Enterobacter intestinihominis
GCA_048388455.1	Enterobacter hormaechei FAHZZU6354	158836	Complete	FAHZZU6354	2025-03-05	PRJNA1208604	SAMN46188680	GCA_048388455.1	SAMN46188680	Zhengzhou University	OK	Oxford Nanopore		ASM4838845v1	1	2	3	5044675	55		4697	secretion	2022	China	China: Henan	Homo sapiens		2	-1	GCF_040096145.1	d__Bacteria;p__Pseudomonadota;c__Gammaproteobacteria;o__Enterobacterales;f__Enterobacteriaceae;g__Enterobacter;s__Enterobacter intestinihominis	mobile-6;hormaechei-hoffmannii-2
GCA_032202905.1	Enterobacter hormaechei Ehh_18	158836	Complete	Ehh_18	2023-08-21	PRJNA976530	SAMN35394407	GCA_032202905.1	SAMN35394407	University of Bern	OK	Illumina; Oxford Nanopore		ASM3220290v1	1	4	5	5024573	55		4710	urine	2021-12-20	Switzerland	Switzerland	Homo sapiens		7	-1	GCF_001729785.1	d__Bacteria;p__Pseudomonadota;c__Gammaproteobacteria;o__Enterobacterales;f__Enterobacteriaceae;g__Enterobacter;s__Enterobacter hormaechei_C	mobile-2;mobile-3;mobile-5;hormaechei-xiangfangensis-3
158837	Enterobacter hormaechei strain Eho-E2	158836	Complete	Eho-E2	2020-12-10T00:00:00Z	PRJNA599404	SAMN13747519	GCA_015910205.1	CP047715,CP047716,CP047717,CP047718,CP047719,CP047720	Public Health Ontario	Complete	Illumina MiSeq, Oxford Nanopore MiniION	100x	Unicycler v. v 0.4.8-BETA	1	5	6	5034810	54.7507	4949	4729	Sewage water	2015-07-23	Canada	Canada:Ontario		collected_by:Public Health Ontario	8	269	GCF_001875655.1	d__Bacteria;p__Pseudomonadota;c__Gammaproteobacteria;o__Enterobacterales;f__Enterobacteriaceae;g__Enterobacter;s__Enterobacter hormaechei	mobile-1;hormaechei-hormaechei
158836	Enterobacter hormaechei 2020CK-00224	158836	Complete	2020CK-00224	2023-02-27T00:00:00Z	PRJNA812595	SAMN15907159		CP118383,CP118384,CP118385,CP118386,CP118387,CP118388,CP118389			Oxford Nanopore GridION	20.0x	Unicycler v. 0.5.0	1	6	7	5192593	55.3609	5080	4902	Rectal Swab	2020-06-23	USA	USA	Homo sapiens		12	1909	GCF_001729785.1	d__Bacteria;p__Pseudomonadota;c__Gammaproteobacteria;o__Enterobacterales;f__Enterobacteriaceae;g__Enterobacter;s__Enterobacter hormaechei_C	mobile-10;mobile-9
158837	Enterobacter hormaechei strain RHBSTW-00216	158836	Complete	RHBSTW-00216	2020-07-27T00:00:00Z	PRJNA605147	SAMN15148545	GCA_013743935.1	CP056751,CP056752,CP056753,CP056754,CP056755	University of Oxford	Complete	Hybrid: Illumina and OXFORD_NANOPORE	103.964872087639x	Unicycler v. v0.4.7	1	4	5	4852893	55.4718	4737	4579	Wastewater influent sample	2017	United Kingdom	United Kingdom		sample_type:culture;biomaterial_provider:Modernising Medical Microbiology on behalf of the REHAB Consortium, Level 7, John Radcliffe Hospital, Oxford, OX3 9DU, UK	9	108	GCF_001729785.1	d__Bacteria;p__Pseudomonadota;c__Gammaproteobacteria;o__Enterobacterales;f__Enterobacteriaceae;g__Enterobacter;s__Enterobacter hormaechei_C	mobile-9;hormaechei-oharae
158836	Enterobacter hormaechei strain Colony484	158836	Complete	Colony484	2021-07-19T00:00:00Z	PRJNA668870	SAMN17833495	GCA_019272975.1	CP078710	Ministry of Public Health-Thailand	Complete	Illumina HiSeq	67.14x	idba_ud v. V1.1.3	1	0	1	5033927	56.1766	5092		food		Thailand	Thailand: Narathiwas		collected_by:Department of Disease Control, Ministry of Public Health	7	-1	GCF_001729785.1	d__Bacteria;p__Pseudomonadota;c__Gammaproteobacteria;o__Enterobacterales;f__Enterobacteriaceae;g__Enterobacter;s__Enterobacter hormaechei_C
550.225	Enterobacter cloacae strain Effluent_3	550	Complete	Effluent_3	2019-04-21T00:00:00Z	PRJNA529503	SAMN11268907	GCA_004801515.1	CP039311,CP039312,CP039313,CP039315,CP039316,CP039317,CP039314	University of Oxford	Complete	Hybrid assembly: Illumina HiSeq 4000 and	30x	Unicycler v. v0.4.0	1	6	7	5465376	54.7204	5351	5211	Treated sewage effluent	2016	United Kingdom	United Kingdom: Cholsey Sewage Treatment Works		sample_type:Single colony culture	34	1421	GCF_000025565.1	d__Bacteria;p__Pseudomonadota;c__Gammaproteobacteria;o__Enterobacterales;f__Enterobacteriaceae;g__Enterobacter;s__Enterobacter cloacae	mobile-7;cloacae
158836	Enterobacter hormaechei strain ECC45	158836	Complete	ECC45	2021-08-10T00:00:00Z	PRJNA752244	SAMN20587855	GCA_019537335.1	JAIEUF000000000	Shenzhen People's Hospital	Complete	Oxford Nanopore	110x	Unicycler v. 0.4.8	1	12	13	5430296	54.7191	5404	5174	Catheter	2015	China	China: Shenzhen	Homo sapiens	collected_by:Yang Ji	11	133	GCF_001729785.1	d__Bacteria;p__Pseudomonadota;c__Gammaproteobacteria;o__Enterobacterales;f__Enterobacteriaceae;g__Enterobacter;s__Enterobacter hormaechei_C	mobile-1;mobile-6;mobile-9;hormaechei-steigerwaltii-4
GCA_036936505.1	Enterobacter sp. JJBC JJBC	3080020	Complete	JJBC	2024-03-01	PRJNA1026073	SAMN37733154	GCA_036936505.1	SAMN37733154	Univeristy of Exeter	OK	Illumina NovaSeq; Oxford Nanopore GridION		ASM3693650v1	1	4	5	5143310	55		4739		2020-10	United Kingdom	United Kingdom	Plutella xylostella		7	-1	GCF_001729785.1	d__Bacteria;p__Pseudomonadota;c__Gammaproteobacteria;o__Enterobacterales;f__Enterobacteriaceae;g__Enterobacter;s__Enterobacter hormaechei_C	hormaechei-xiangfangensis-3
158836	Enterobacter hormaechei RHB45-SO-C02	158836	Complete	RHB45-SO-C02	2023-04-13T00:00:00Z	PRJNA605147	SAMN15488699		CP099318,CP099319,CP099320,CP099321,CP099322			Illumina/Nanopore	148x	Unicycler v. v0.4.4	1	4	5	4964208	55.4846	4803	4667	Pooled soil sample collected from floor of poultry farm	2017	United Kingdom	United Kingdom		sample_type:culture;biomaterial_provider:Modernising Medical Microbiology on behalf of the REHAB Consortium, Level 7, John Radcliffe Hospital, Oxford, OX3 9DU, UK	12	113	GCF_001729785.1	d__Bacteria;p__Pseudomonadota;c__Gammaproteobacteria;o__Enterobacterales;f__Enterobacteriaceae;g__Enterobacter;s__Enterobacter hormaechei_C	mobile-2;mobile-10
550.124	Enterobacter cloacae strain MS7884A	550	Complete	MS7884A	2017-07-31T00:00:00Z	PRJNA383436	SAMN06765483	GCA_002237465.1	CP022532,CP022533,CP022534	University of Queensland	Complete	PacBio	179.0x	HGAP v. 2.0	1	2	3	5267121	54.91	5161	4968	endotracheal tube	2015-06-15	Australia	Australia	Human, Homo sapiens		12	90	GCF_001729785.1	d__Bacteria;p__Pseudomonadota;c__Gammaproteobacteria;o__Enterobacterales;f__Enterobacteriaceae;g__Enterobacter;s__Enterobacter hormaechei_C	mobile-1;mobile-10;mobile-5;hormaechei-steigerwaltii-1
158836	Enterobacter hormaechei strain RIVM_C017238	158836	Complete	RIVM_C017238	2021-03-03T00:00:00Z	PRJNA695145	SAMN17615670	GCA_017161785.1	CP071021,CP071022	National Institute for Public Health and the Environment	Complete	Oxford Nanopore MiniION	30x	Unicycler v. 0.4.4	1	1	2	5023816	54.6367	4878	4688		2018	Netherlands	Netherlands	Homo sapiens	sample_type:Chromosome	1	78	GCF_040096145.1	d__Bacteria;p__Pseudomonadota;c__Gammaproteobacteria;o__Enterobacterales;f__Enterobacteriaceae;g__Enterobacter;s__Enterobacter intestinihominis	mobile-1;hormaechei-hoffmannii-1
2.87603e+06	Enterobacter cloacae complex sp. ECL352	2876028	Complete	ECL352	2021-09-25T00:00:00Z	PRJNA757181	SAMN21399027		CP083709,CP083710,CP083711,CP083712,CP083713,CP083714		Complete	Oxford Nanopore PromethION	550.0x	canu v. 1.6	1	5	6	4958769	55.7576	4932	4801	sputum	2020-09-24	China	China:Yongchuan District, Chongqing	Homo sapiens	sample_type:pure culture	22	25	GCF_007035645.1	d__Bacteria;p__Pseudomonadota;c__Gammaproteobacteria;o__Enterobacterales;f__Enterobacteriaceae;g__Enterobacter;s__Enterobacter asburiae_B	mobile-7;asburiae-1
1.81294e+06	Enterobacter roggenkampii 0-E	1812935	Complete	0-E	2023-04-01T00:00:00Z	PRJNA945021	SAMN33770999		CP120524,CP120521,CP120522,CP120523,CP120525			Oxford Nanopore GridION	26.0x	Unicycler v. 0.4.8	1	4	5	5003496	55.688	5004	4744	feces	2022	Canada	Canada: Quebec	Homo sapiens	collected_by:MELCCFFP	17	681	GCF_001729805.1	d__Bacteria;p__Pseudomonadota;c__Gammaproteobacteria;o__Enterobacterales;f__Enterobacteriaceae;g__Enterobacter;s__Enterobacter roggenkampii	mobile-10;roggenkampii
158836	Enterobacter hormaechei P7538	158836	Complete	P7538	2022-07-05T00:00:00Z	PRJNA713619	SAMN18255044	GCA_024138915.1	CP071833,CP071832,CP071830,CP071831		Complete	Illumina MiSeq; Oxford Nanopore MinION	21.0x	SPAdes v. May 2020	1	3	4	5653758	54.4545	5698	5404	rectal swab	2018	France	France: Marseille	Homo sapiens	collected_by:IHU Mediterranee Infection	11	133	GCF_001729785.1	d__Bacteria;p__Pseudomonadota;c__Gammaproteobacteria;o__Enterobacterales;f__Enterobacteriaceae;g__Enterobacter;s__Enterobacter hormaechei_C	mobile-1;mobile-3;mobile-8;hormaechei-steigerwaltii-4
299766	Enterobacter hormaechei subsp. steigerwaltii strain DSM 16691	299766	Complete	DSM 16691	2016-09-16T00:00:00Z	PRJNA259658	SAMN05581751	GCF_001729725.1	CP017179	JCVI	Complete	PacBio	14.04x	HGAP v. 3.0.0	1		1	4782480	55.55	4564	4422	wound		Belgium	Belgium	Human, Homo sapiens		12	906	GCF_001729785.1	d__Bacteria;p__Pseudomonadota;c__Gammaproteobacteria;o__Enterobacterales;f__Enterobacteriaceae;g__Enterobacter;s__Enterobacter hormaechei_C	mobile-5;hormaechei-steigerwaltii-1
GCA_030847965.1	Enterobacter hormaechei Ehh_23	158836	Complete	Ehh_23	2023-08-21	PRJNA976530	SAMN35394412	GCA_030847965.1	SAMN35394412	University of Bern	OK	Illumina; Oxford Nanopore		ASM3084796v1	1	6	7	5043849	55		4693	urine	2017-08-29	Switzerland	Switzerland	Homo sapiens		7	-1	GCF_001729785.1	d__Bacteria;p__Pseudomonadota;c__Gammaproteobacteria;o__Enterobacterales;f__Enterobacteriaceae;g__Enterobacter;s__Enterobacter hormaechei_C	mobile-4;mobile-3;hormaechei-xiangfangensis-3
208224	Enterobacter kobei 6	208224	Complete	6	2022-03-14T00:00:00Z	PRJNA780373	SAMN23139065	GCA_022559745.1	CP088119		Complete	Oxford Nanopore MinION	200X	SOAPdenovo v. 2.3	1	0	1	4860688	55.0059	4643	4509	stool	2020	China	China	Homo sapiens	collected_by:Zhejiang Unversity	13	1605	GCF_001729765.1	d__Bacteria;p__Pseudomonadota;c__Gammaproteobacteria;o__Enterobacterales;f__Enterobacteriaceae;g__Enterobacter;s__Enterobacter kobei	mobile-7;kobei
158836	Enterobacter hormaechei strain CAV1176	158836	Complete	CAV1176	2016-07-15T00:00:00Z	PRJNA246471	SAMN03733727	GCA_001874505.1	CP011662,CP011658,CP011659,CP011661,CP011660	University of Oxford	Complete	PacBio	81X	HGAP3 v. 2.2.0	1	3	5	5043091	55.17	4934	4649	Perirectal	2010-05	USA	USA:Virginia	Human, Homo sapiens	collected_by:Clinical Microbiology University of Virginia Health System	10	93	GCF_001729785.1	d__Bacteria;p__Pseudomonadota;c__Gammaproteobacteria;o__Enterobacterales;f__Enterobacteriaceae;g__Enterobacter;s__Enterobacter hormaechei_C	mobile-8
61645.8	Enterobacter asburiae 2017-45-80	61645	Complete	2017-45-80	2023-06-06T00:00:00Z	PRJNA288601	SAMN30974111		CP109692,CP109693,CP109691			PacBio RSII	77.754x	HGAP v. v3	1	2	3	4784459	55.4824	4674	4546	swab	2017	USA	USA	Homo sapiens	sample_type:whole organism	21	484	GCF_007035645.1	d__Bacteria;p__Pseudomonadota;c__Gammaproteobacteria;o__Enterobacterales;f__Enterobacteriaceae;g__Enterobacter;s__Enterobacter asburiae_B	mobile-8;asburiae-1
158836	Enterobacter hormaechei strain AR432	158836	Complete	AR432	2018-04-30T00:00:00Z	PRJNA316321	SAMN07291525	GCA_003073995.1	CP029126,CP029124,CP029125	FDA/CDC	Complete	Pacbio; Illumina	16.36x	SMRT v. 2.3.0; HGAP v. 3.0; SPAdes v.	1	2	3	4897845	55.3716	4673	4580							12	106	GCF_001729785.1	d__Bacteria;p__Pseudomonadota;c__Gammaproteobacteria;o__Enterobacterales;f__Enterobacteriaceae;g__Enterobacter;s__Enterobacter hormaechei_C	hormaechei-steigerwaltii-3
61645.5	Enterobacter asburiae AR0468-yvys	61645	Complete	AR0468-yvys	2022-04-18T00:00:00Z	PRJNA762162	SAMN21379552	GCA_023023265.1	CP083834,CP083835,CP083836,CP083837,CP083838,CP083839,CP083840,CP083841		Complete	Oxford Nanopore MinION	10x	Unicycler v. v0.4.8	1	7	8	5385038	55.1332	5475	5243	sputum	2018-04	China	China	Homo sapiens	collected_by:Yushan Cui	23	27	GCF_007035645.1	d__Bacteria;p__Pseudomonadota;c__Gammaproteobacteria;o__Enterobacterales;f__Enterobacteriaceae;g__Enterobacter;s__Enterobacter asburiae_B	mobile-7;asburiae-1
1.86814e+06	Enterobacter sp. HK169	1868135	Complete	HK169	2016-09-06T00:00:00Z	PRJNA326573	SAMN05285327	GCF_001719105.1	CP017087	Korea Research Institute of Chemical Technology	Complete	PacBio	221	RS_HGAP_Assembly v. version 3	1		1	4551186	56.15	4247	4155	Tomato roots	2015	South Korea	South Korea: Daejeon		sample_type:cell culture	23	650	GCF_007035645.1	d__Bacteria;p__Pseudomonadota;c__Gammaproteobacteria;o__Enterobacterales;f__Enterobacteriaceae;g__Enterobacter;s__Enterobacter asburiae_B	asburiae-1
1.81294e+06	Enterobacter roggenkampii 12795-yvys	1812935	Complete	12795-yvys	2022-04-18T00:00:00Z	PRJNA762162	SAMN21379549	GCA_023023685.1	CP083853,CP083854,CP083855,CP083856		Complete	Oxford Nanopore MinION	10x	Unicycler v. v0.4.8	1	3	4	5121549	55.4634	4992	4807	sputum	2012-09	China	China	Homo sapiens	collected_by:Yushan Cui	17	523	GCF_001729805.1	d__Bacteria;p__Pseudomonadota;c__Gammaproteobacteria;o__Enterobacterales;f__Enterobacteriaceae;g__Enterobacter;s__Enterobacter roggenkampii	mobile-1;roggenkampii
158837	Enterobacter hormaechei strain Eho-4	158836	Complete	Eho-4	2020-12-10T00:00:00Z	PRJNA599404	SAMN13747510	GCA_015910285.1	CP047740,CP047741,CP047742,CP047743,CP047744,CP047745,CP047746,CP047747,CP047748	Public Health Ontario	Complete	Illumina MiSeq, Oxford Nanopore MiniION	100x	Unicycler v. v 0.4.8-BETA	1	8	9	5522018	54.6757	5569	5290	urine	2012-02-18	Canada	Canada:Ontario		collected_by:Public Health Ontario	10	93	GCF_001729785.1	d__Bacteria;p__Pseudomonadota;c__Gammaproteobacteria;o__Enterobacterales;f__Enterobacteriaceae;g__Enterobacter;s__Enterobacter hormaechei_C	mobile-1;mobile-9;hormaechei-steigerwaltii-2
GCA_050884245.1	Enterobacter hormaechei NY5292	158836	Complete	NY5292	2025-06-11	PRJNA1191133	SAMN45069054	GCA_050884245.1	SAMN45069054	Academy of Military Medical Sciences	OK	PacBio RSII		ASM5088424v1	1	2	3	5261703	55		4928	ascites	2018	China	China: Hebei	Homo sapiens		12	-1	GCF_001729785.1	d__Bacteria;p__Pseudomonadota;c__Gammaproteobacteria;o__Enterobacterales;f__Enterobacteriaceae;g__Enterobacter;s__Enterobacter hormaechei_C	mobile-10;mobile-8;hormaechei-steigerwaltii-1
GCA_030863685.1	Enterobacter hormaechei CUVET21-1190	158836	Complete	CUVET21-1190	2023-08-23	PRJNA912905	SAMN32262093	GCA_030863685.1	SAMN32262093	Chulalongkorn University	OK	Oxford Nanopore MinION and Illumina Novaseq 6000		ASM3086368v1	1	2	3	4732409	55		4385	abdominal fluid	2021-08-27	Thailand	Thailand: Bangkok	cat		6	-1	GCF_001729785.1	d__Bacteria;p__Pseudomonadota;c__Gammaproteobacteria;o__Enterobacterales;f__Enterobacteriaceae;g__Enterobacter;s__Enterobacter hormaechei_C	mobile-6;hormaechei-xiangfangensis-2
158837	Enterobacter hormaechei strain RHBSTW-00211	158836	Complete	RHBSTW-00211	2020-07-24T00:00:00Z	PRJNA605147	SAMN15148542	GCA_013707135.1	CP055354,CP055355,CP055356,CP055357,CP055358,CP055359,CP055360,CP055361,CP055362,CP055363	University of Oxford	Complete	Hybrid: Illumina and PACBIO_SMRT	103.530448658822x	Unicycler v. v0.4.7	1	9	10	4851593	55.4697	4741	4580	Wastewater influent sample	2017	United Kingdom	United Kingdom		sample_type:culture;biomaterial_provider:Modernising Medical Microbiology on behalf of the REHAB Consortium, Level 7, John Radcliffe Hospital, Oxford, OX3 9DU, UK	9	108	GCF_001729785.1	d__Bacteria;p__Pseudomonadota;c__Gammaproteobacteria;o__Enterobacterales;f__Enterobacteriaceae;g__Enterobacter;s__Enterobacter hormaechei_C	mobile-9;hormaechei-oharae
GCA_040834065.1	Enterobacter asburiae STS63-C	61645	Complete	STS63-C	2024-07-24	PRJNA1134078	SAMN42392509	GCA_040834065.1	SAMN42392509	University of Zurich	OK	Illumina MiniSeq, Oxford Nanopore		ASM4083406v1	1	1	2	4849319	56		4491	Pre-washed mixed salad	2023	Switzerland	Switzerland			23	-1	GCF_007035645.1	d__Bacteria;p__Pseudomonadota;c__Gammaproteobacteria;o__Enterobacterales;f__Enterobacteriaceae;g__Enterobacter;s__Enterobacter asburiae_B	mobile-5;asburiae-1
GCA_043970695.1	Enterobacter hormaechei subsp. xiangfangensis ECC-103	1296536	Complete	ECC-103	2024-10-28	PRJNA1067818	SAMN39551836	GCA_043970695.1	SAMN39551836	National Health Research Institutes	OK	Oxford Nanopore GridION and Illumina NovaSeq		ASM4397069v1	1	2	3	4875030	55.5		4518	blood	2022-08-16	Taiwan	Taiwan	Homo sapiens		12	-1	GCF_001729785.1	d__Bacteria;p__Pseudomonadota;c__Gammaproteobacteria;o__Enterobacterales;f__Enterobacteriaceae;g__Enterobacter;s__Enterobacter hormaechei_C	mobile-10;mobile-5;hormaechei-steigerwaltii-1
158837	Enterobacter hormaechei strain RHBSTW-00083	158836	Complete	RHBSTW-00083	2020-07-24T00:00:00Z	PRJNA605147	SAMN15148476	GCA_013625575.1	CP058160,CP058161,CP058162,CP058163	University of Oxford	Complete	Hybrid: Illumina and OXFORD_NANOPORE	107.059809165582x	Unicycler v. v0.4.7	1	3	4	4904566	55.4782	4767	4601	Wastewater effluent sample	2017	United Kingdom	United Kingdom		sample_type:culture;biomaterial_provider:Modernising Medical Microbiology on behalf of the REHAB Consortium, Level 7, John Radcliffe Hospital, Oxford, OX3 9DU, UK	9	108	GCF_001729785.1	d__Bacteria;p__Pseudomonadota;c__Gammaproteobacteria;o__Enterobacterales;f__Enterobacteriaceae;g__Enterobacter;s__Enterobacter hormaechei_C	hormaechei-oharae
GCA_031216605.1	Enterobacter bugandensis E105227	881260	Complete	E105227	2023-09-06	PRJNA901438	SAMN31713467	GCA_031216605.1	SAMN31713467	Queen's University Belfast (WWIEM)	OK	Oxford Nanopore GridION; Illumina HiSeq		ASM3121660v1	1	2	3	5348661	55.5		4903	hospital	2011	United Kingdom	United Kingdom	Homo sapiens		30	-1	GCF_900324475.1	d__Bacteria;p__Pseudomonadota;c__Gammaproteobacteria;o__Enterobacterales;f__Enterobacteriaceae;g__Enterobacter;s__Enterobacter bugandensis	bugandensis
GCA_031167025.1	Enterobacter asburiae CRECL416	61645	Complete	CRECL416	2023-09-02	PRJNA996242	SAMN36534143	GCA_031167025.1	SAMN36534143	Yongchuan Hospital of Chongqing Medical University	OK	Illumina NovaSeq; PacBio Sequel		ASM3116702v1	1	4	5	5110656	55.5		4775	hospital sample	2021-12-22	missing	missing			21	-1	GCF_007035645.1	d__Bacteria;p__Pseudomonadota;c__Gammaproteobacteria;o__Enterobacterales;f__Enterobacteriaceae;g__Enterobacter;s__Enterobacter asburiae_B	mobile-6;mobile-8;asburiae-1
GCA_044500605.1	Enterobacter kobei UPB 1352	208224	Complete	UPB 1352	2024-11-05	PRJNA1134685	SAMN42431385	GCA_044500605.1	SAMN42431385	Walloon Agricultural Research Centre	OK	Oxford Nanopore MinION		ASM4450060v1	1	2	3	4814064	55		4416		2018-11-09	Senegal	Senegal	Solanum lycopersicum		13	-1	GCF_001729765.1	d__Bacteria;p__Pseudomonadota;c__Gammaproteobacteria;o__Enterobacterales;f__Enterobacteriaceae;g__Enterobacter;s__Enterobacter kobei	mobile-10;kobei
1.81294e+06	Enterobacter roggenkampii WS28-4	1812935	Complete	WS28-4	2023-04-03T00:00:00Z	PRJNA895843	SAMN31525273		CP110534			Illumina NovaSeq; Oxford Nanopore	662.0x	unicycler v. v0.4.8	1	0	1	4689724	56.0117	4406	4306	natural water sources close by farm or community	2022-05-01	Thailand	Thailand: Ratchaburi		collected_by:Chulalongkorn University	17	1594	GCF_001729805.1	d__Bacteria;p__Pseudomonadota;c__Gammaproteobacteria;o__Enterobacterales;f__Enterobacteriaceae;g__Enterobacter;s__Enterobacter roggenkampii	mobile-5;roggenkampii
158836	Enterobacter hormaechei strain C45	158836	Complete	C45	2019-10-09T00:00:00Z	PRJNA550014	SAMN12289303	GCA_008931645.1	CP042551,CP042552,CP042553,CP042554,CP042555	University of Oxford	Complete	Oxford Nanopore MiniION	2580x	Unicycler v. SEP-2017	1	4	5	5538473	54.8358	5560	5369	clinical sample	2013-04-27	Australia	Australia: Sydney	Human, Homo sapiens	sample_type:Whole organism;collected_by:Concord Repatriation Hospital Sydney Australia	11	133	GCF_001729785.1	d__Bacteria;p__Pseudomonadota;c__Gammaproteobacteria;o__Enterobacterales;f__Enterobacteriaceae;g__Enterobacter;s__Enterobacter hormaechei_C	mobile-1;hormaechei-steigerwaltii-4
1.81294e+06	Enterobacter roggenkampii 2017-45-51-04-01	1812935	Complete	2017-45-51-04-01	2023-06-06T00:00:00Z	PRJNA288601	SAMN30974109		CP109727,CP109730,CP109731,CP109732,CP109729,CP109728			PacBio RSII	70.43x	HGAP v. v3	1	5	6	5689850	55.231	5747	5487	Sink Drain	2017	USA	USA		sample_type:whole organism	17	1926	GCF_001729805.1	d__Bacteria;p__Pseudomonadota;c__Gammaproteobacteria;o__Enterobacterales;f__Enterobacteriaceae;g__Enterobacter;s__Enterobacter roggenkampii	mobile-1;mobile-3;mobile-10;roggenkampii
GCA_044095145.1	Enterobacter hormaechei EC5927	158836	Complete	EC5927	2024-10-30	PRJNA1176333	SAMN44389079	GCA_044095145.1	SAMN44389079	Jinang University	OK	Illumina HiSeq; PacBio		ASM4409514v1	1	1	2	4856274	55		4479	sputum	2023-09	China	China:Zhuhai	Homo sapiens		7	-1	GCF_001729785.1	d__Bacteria;p__Pseudomonadota;c__Gammaproteobacteria;o__Enterobacterales;f__Enterobacteriaceae;g__Enterobacter;s__Enterobacter hormaechei_C	mobile-1;mobile-5;hormaechei-xiangfangensis-3
158836	Enterobacter hormaechei 2020CK-00206	158836	Complete	2020CK-00206	2023-03-01T00:00:00Z	PRJNA812595	SAMN15907141		CP118552,CP118553,CP118554,CP118555,CP118556,CP118557			Oxford Nanopore GridION	20.0x	Unicycler v. 0.5.0	1	5	6	5225279	55.3141	5134	4949	other	2020-06-03	USA	USA	Homo sapiens		12	1909	GCF_001729785.1	d__Bacteria;p__Pseudomonadota;c__Gammaproteobacteria;o__Enterobacterales;f__Enterobacteriaceae;g__Enterobacter;s__Enterobacter hormaechei_C	mobile-3;mobile-10;mobile-9
208224	Enterobacter kobei 2020CK-00216	208224	Complete	2020CK-00216	2023-03-01T00:00:00Z	PRJNA812595	SAMN15907151		CP118560,CP118561,CP118562,CP118563			Oxford Nanopore GridION	20.0x	Unicycler v. 0.5.0	1	3	4	4961769	54.9417	4757	4640	Tracheal Aspirate/Wash	2020-04-20	USA	USA	Homo sapiens		13	32	GCF_001729765.1	d__Bacteria;p__Pseudomonadota;c__Gammaproteobacteria;o__Enterobacterales;f__Enterobacteriaceae;g__Enterobacter;s__Enterobacter kobei	mobile-8;kobei
158836	Enterobacter hormaechei strain 48947CZ	158836	Complete	48947CZ	2021-11-01T00:00:00Z	PRJNA772913	SAMN22377412	GCA_020695705.1	CP085774,CP085775,CP085776,CP085777,CP085778,CP085779	Charles University in Prague	Complete	PacBio Sequel	888x	Microbial assembly v. v.1	1	5	6	5269698	54.6915	5256	5034	urine	2019-02	Czech Republic	Czech Republic: South Bohemian Region	Homo sapiens	collected_by:Nemocnice Ceske Budejovice	10	190	GCF_001729785.1	d__Bacteria;p__Pseudomonadota;c__Gammaproteobacteria;o__Enterobacterales;f__Enterobacteriaceae;g__Enterobacter;s__Enterobacter hormaechei_C	mobile-1;mobile-9;hormaechei-steigerwaltii-3
158836	Enterobacter hormaechei strain BW	158836	Complete	BW	2020-01-27T00:00:00Z	PRJNA434358	SAMN08554725	GCA_009930935.1	CP027111,CP027112,CP027113	Penn State University	Complete	PacBio; Illumina HiSeq	150.0x	Canu for assembly of PacBio reads v. 1.6;	1	2	3	5255981	54.9045	5194	5056		2014-05-30	USA	USA: Ann Arbor, Michigan	Human, Homo sapiens	collected_by:Robert Wood	12	110	GCF_001729785.1	d__Bacteria;p__Pseudomonadota;c__Gammaproteobacteria;o__Enterobacterales;f__Enterobacteriaceae;g__Enterobacter;s__Enterobacter hormaechei_C	mobile-1
881260	Enterobacter bugandensis strain FDAARGOS_1497 strain Not applicable	881260	Complete	Not applicable	2021-09-23T00:00:00Z	PRJNA231221	SAMN21218853	GCA_020099235.1	CP083641,CP083642	US Food and Drug Administration	Complete	Pacbio; Illumina	1374.15x	SMRT v. 9.0.0, HGAP v. 4.0	1	1	2	5022873	55.4384	4844	4696			Germany	Germany: Braunschweig		collected_by:DSMZ	31	495	GCF_900324475.1	d__Bacteria;p__Pseudomonadota;c__Gammaproteobacteria;o__Enterobacterales;f__Enterobacteriaceae;g__Enterobacter;s__Enterobacter bugandensis	mobile-1;mobile-5;bugandensis
158837	Enterobacter hormaechei strain Y323	158836	Complete	Y323	2020-03-02T00:00:00Z	PRJNA607627	SAMN14142412	GCA_011045335.1	CP049188,CP049189,CP049190,CP049191	wenzhou medical university	Complete	PacBio RSII	100.0x	Canu v. 1.8	1	3	4	5185408	54.831	5111	4855		2007-01-31	China	China:wenzhou	Human, Homo sapiens	sample_type:single culture	7	303	GCF_001729785.1	d__Bacteria;p__Pseudomonadota;c__Gammaproteobacteria;o__Enterobacterales;f__Enterobacteriaceae;g__Enterobacter;s__Enterobacter hormaechei_C	mobile-1;mobile-9;hormaechei-xiangfangensis-3
158836	Enterobacter hormaechei strain RIVM_C034177	158836	Complete	RIVM_C034177	2021-03-03T00:00:00Z	PRJNA695145	SAMN17615675	GCA_017161725.1	CP071011,CP071012	National Institute for Public Health and the Environment	Complete	Oxford Nanopore MiniION	30x	Unicycler v. 0.4.4	1	1	2	5054991	54.591	4900	4712		2020	Netherlands	Netherlands	Homo sapiens	sample_type:Chromosome	1	78	GCF_040096145.1	d__Bacteria;p__Pseudomonadota;c__Gammaproteobacteria;o__Enterobacterales;f__Enterobacteriaceae;g__Enterobacter;s__Enterobacter intestinihominis	mobile-1;hormaechei-hoffmannii-1
158836	Enterobacter hormaechei strain Colony391	158836	Complete	Colony391	2021-07-19T00:00:00Z	PRJNA668870	SAMN17833499	GCA_019272955.1	CP078709	Ministry of Public Health-Thailand	Complete	Illumina HiSeq	68x	idba_ud v. V1.1.3	1	0	1	5033927	56.1926	5107		swab		Thailand	Thailand: Nakhon Ratchasima		collected_by:Department of Disease Control, Ministry of Public Health	7	-1	GCF_001729785.1	d__Bacteria;p__Pseudomonadota;c__Gammaproteobacteria;o__Enterobacterales;f__Enterobacteriaceae;g__Enterobacter;s__Enterobacter hormaechei_C
GCA_043968015.1	Enterobacter roggenkampii ECC-180	1812935	Complete	ECC-180	2024-10-28	PRJNA1067818	SAMN39551848	GCA_043968015.1	SAMN39551848	National Health Research Institutes	OK	Oxford Nanopore GridION and Illumina NovaSeq		ASM4396801v1	1	0	1	4700235	56		4338	sputum	2022-09-22	Taiwan	Taiwan	Homo sapiens		17	-1	GCF_001729805.1	d__Bacteria;p__Pseudomonadota;c__Gammaproteobacteria;o__Enterobacterales;f__Enterobacteriaceae;g__Enterobacter;s__Enterobacter roggenkampii	mobile-5;roggenkampii
GCA_051090065.1	Enterobacter roggenkampii NY5815	1812935	Complete	NY5815	2025-06-26	PRJNA1190636	SAMN45051390	GCA_051090065.1	SAMN45051390	Academy of Military Medical Science	OK	PacBio RSII		ASM5109006v1	1	4	5	4922497	56		4519	urine	2018	China	China: Hunan	Homo sapiens		17	-1	GCF_001729805.1	d__Bacteria;p__Pseudomonadota;c__Gammaproteobacteria;o__Enterobacterales;f__Enterobacteriaceae;g__Enterobacter;s__Enterobacter roggenkampii	mobile-6;roggenkampii
1.81294e+06	Enterobacter roggenkampii strain Colony354	1812935	Complete	Colony354	2021-07-29T00:00:00Z	PRJNA668870	SAMN17833482	GCA_019394605.1	CP080038	Ministry of Public Health-Thailand	Complete	Illumina HiSeq	86.813x	idba_ud v. V1.1.3	1	0	1	4748641	56.9466	4175		food		Thailand	Thailand: Songkhla		collected_by:Department of Disease Control, Ministry of Public Health	17	-1	GCF_001729805.1	d__Bacteria;p__Pseudomonadota;c__Gammaproteobacteria;o__Enterobacterales;f__Enterobacteriaceae;g__Enterobacter;s__Enterobacter roggenkampii
GCA_032600985.1	Enterobacter hormaechei subsp. xiangfangensis IPPBiotE33	1296536	Complete	IPPBiotE33	2023-10-13	PRJNA909928	SAMN32105454	GCA_032600985.1	SAMN32105454	Chinese Academey of Agricultural Sciences	OK	Illumina		ASM3260098v1	1	1	2	4700779	55.5		4315	soil	2020-08-20	China	China			12	-1	GCF_001729785.1	d__Bacteria;p__Pseudomonadota;c__Gammaproteobacteria;o__Enterobacterales;f__Enterobacteriaceae;g__Enterobacter;s__Enterobacter hormaechei_C	mobile-3;mobile-5;hormaechei-steigerwaltii-1
GCA_048568405.1	Enterobacter intestinihominis JNQH618	3133180	Complete	JNQH618	2025-03-13	PRJNA702614	SAMN46120661	GCA_048568405.1	SAMN46120661	The First Affiliated Hospital of Shandong First Medical University	OK	Illumina NovaSeq; Oxford Nanopore PromethION		ASM4856840v1	1	2	3	4975703	55		4622	urine	2021-06	China	China	Homo sapiens		1	-1	GCF_040096145.1	d__Bacteria;p__Pseudomonadota;c__Gammaproteobacteria;o__Enterobacterales;f__Enterobacteriaceae;g__Enterobacter;s__Enterobacter intestinihominis	hormaechei-hoffmannii-1
GCA_051799885.1	Enterobacter hormaechei ST4	158836	Complete	ST4	2025-08-04	PRJNA1276265	SAMN49040007	GCA_051799885.1	SAMN49040007	Manipur University	OK	Illumina HiSeq		ASM5179988v1	1	0	1	4633097	55.5		4275		2022-08-29	India	India: Manipur	Andrographis paniculata		12	-1	GCF_001729785.1	d__Bacteria;p__Pseudomonadota;c__Gammaproteobacteria;o__Enterobacterales;f__Enterobacteriaceae;g__Enterobacter;s__Enterobacter hormaechei_C	hormaechei-steigerwaltii-1
208224	Enterobacter kobei SCLZS19	208224	Complete	SCLZS19	2022-11-20T00:00:00Z	PRJNA899984	SAMN31675492		CP110873,CP110874,CP110880,CP110882,CP110875,CP110876,CP110877,CP110878,CP110881,CP110879			Oxford Nanopore; Illumina	200.0x	Unicycler v. 0.4.9	1	9	10	5574492	54.0934	5709	5421	no	2019-08	China	China:Luzhou			13	122	GCF_001729765.1	d__Bacteria;p__Pseudomonadota;c__Gammaproteobacteria;o__Enterobacterales;f__Enterobacteriaceae;g__Enterobacter;s__Enterobacter kobei	mobile-1;mobile-7;kobei
550.307	Enterobacter cloacae strain CZ862	550	Complete	CZ862	2021-04-27T00:00:00Z	PRJNA722384	SAMN18753389	GCA_018140965.1	CP073310,CP073311,CP073312,CP073313,CP073314	Charles University in Prague	Complete	PacBio Sequel	670X	Microbial assembly v. 1.1	1	4	5	5472236	54.6634	5527	5304	Hospital environment	2019-12-05	Czech Republic	Czech Republic: Prague		collected_by:VFU	34	837	GCF_000025565.1	d__Bacteria;p__Pseudomonadota;c__Gammaproteobacteria;o__Enterobacterales;f__Enterobacteriaceae;g__Enterobacter;s__Enterobacter cloacae	mobile-10;mobile-7;cloacae
GCA_049959435.1	Enterobacter ludwigii	299767	Complete		2025-04-28	PRJNA1248050	SAMN47850593	GCA_049959435.1	SAMN47850593	Monash University	OK	Oxford Nanopore MinION		ASM4995943v1	1	0	1	4765366	54.5		4389		2022-10-10	Australia	Australia:Mangoplah	Canola		32	-1	GCF_001750725.1	d__Bacteria;p__Pseudomonadota;c__Gammaproteobacteria;o__Enterobacterales;f__Enterobacteriaceae;g__Enterobacter;s__Enterobacter ludwigii	ludwigii
158836	Enterobacter hormaechei strain S6	158836	Complete	S6	2018-08-20T00:00:00Z	PRJNA302185	SAMN04448499	GCA_003408595.1	CP031574,CP031576,CP031575	Centers for Disease Control and Prevention. Division of Healthcare Quality Promotion	Complete	PacBio RSII	98.0x	HGAP v. V3	1	2	3	5382553	54.9373	5396	5215	Rectal swab	2015			Human, Homo sapiens	collected_by:CDC	12	1723	GCF_001729785.1	d__Bacteria;p__Pseudomonadota;c__Gammaproteobacteria;o__Enterobacterales;f__Enterobacteriaceae;g__Enterobacter;s__Enterobacter hormaechei_C	mobile-1;mobile-9
158836	Enterobacter hormaechei strain RIVM_C033144	158836	Complete	RIVM_C033144	2021-03-03T00:00:00Z	PRJNA695145	SAMN17615674	GCA_017161805.1	CP071013,CP071014	National Institute for Public Health and the Environment	Complete	Oxford Nanopore MiniION	30x	Unicycler v. 0.4.4	1	1	2	5053658	54.5915	4902	4711		2020	Netherlands	Netherlands	Homo sapiens	sample_type:Chromosome	1	78	GCF_040096145.1	d__Bacteria;p__Pseudomonadota;c__Gammaproteobacteria;o__Enterobacterales;f__Enterobacteriaceae;g__Enterobacter;s__Enterobacter intestinihominis	mobile-1;hormaechei-hoffmannii-1
550.321	Enterobacter cloacae strain 58983CZ	550	Complete	58983CZ	2021-11-01T00:00:00Z	PRJNA772913	SAMN22377430	GCA_020695565.1	CP085734,CP085735,CP085736	Charles University in Prague	Complete	PacBio Sequel	518x	Microbial assembly v. v.1	1	2	3	5137144	55.27	4993	4845	urine	2020-07	Czech Republic	Czech Republic: South Moravian Region	Homo sapiens	collected_by:Fakultni nemocnice Brno	12	421	GCF_001729785.1	d__Bacteria;p__Pseudomonadota;c__Gammaproteobacteria;o__Enterobacterales;f__Enterobacteriaceae;g__Enterobacter;s__Enterobacter hormaechei_C	mobile-8;hormaechei-steigerwaltii-1
2.49788e+06	Enterobacter chuandaensis strain Colony256	2497875	Complete	Colony256	2021-07-19T00:00:00Z	PRJNA668870	SAMN17833487	GCA_019273075.1	CP078740	Ministry of Public Health-Thailand	Complete	Illumina HiSeq	82.78x	idba_ud v. V1.1.3	1	0	1	4748641	56.6033	4313		food		Thailand	Thailand: Nakhon Sawan		collected_by:Department of Disease Control, Ministry of Public Health	29	-1	GCF_003594915.1	d__Bacteria;p__Pseudomonadota;c__Gammaproteobacteria;o__Enterobacterales;f__Enterobacteriaceae;g__Enterobacter;s__Enterobacter chuandaensis
GCA_041378925.1	Enterobacter hormaechei CRECL21	158836	Complete	CRECL21	2024-08-20	PRJNA791797	SAMN42902456	GCA_041378925.1	SAMN42902456	China Medical University	OK	Illumina MiSeq; Oxford Nanopore MinION		ASM4137892v1	1	3	4	5071312	55		4723	sputum	2019-10-19	Taiwan	Taiwan: Taichung	Homo sapiens		1	-1	GCF_040096145.1	d__Bacteria;p__Pseudomonadota;c__Gammaproteobacteria;o__Enterobacterales;f__Enterobacteriaceae;g__Enterobacter;s__Enterobacter intestinihominis	mobile-2;mobile-3;hormaechei-hoffmannii-1
GCA_035556915.2	Enterobacter asburiae 2024CK-00035	61645	Complete	2024CK-00035	2024-03-31	PRJNA812595	SAMN39334912	GCA_035556915.2	SAMN39334912	Utah Public Health Laboratory Infectious Disease submission group	OK	Oxford Nanopore GridION; Illumina MiSeq		ASM3555691v2	1	0	1	4878836	56		4432	urine	2023-12-29	USA	USA	Homo sapiens		27	-1	GCF_024599655.1	d__Bacteria;p__Pseudomonadota;c__Gammaproteobacteria;o__Enterobacterales;f__Enterobacteriaceae;g__Enterobacter;s__Enterobacter asburiae_D	mobile-5
2.91263e+06	Enterobacter cloacae complex sp. ECL405	2912630	Complete	ECL405	2022-02-02T00:00:00Z	PRJNA800173	SAMN25233124	GCA_021869645.1	CP091492,CP091493,CP091494,CP091495		Complete	Oxford Nanopore	100.0x	NextDenovo v. 2.4.0	1	3	4	5504413	54.9933	5552	5274	bronchoalveolar lavage fluid	2021-03-27	China	China: Chongqing		sample_type:cell culture	22	25	GCF_007035645.1	d__Bacteria;p__Pseudomonadota;c__Gammaproteobacteria;o__Enterobacterales;f__Enterobacteriaceae;g__Enterobacter;s__Enterobacter asburiae_B	mobile-1;mobile-9;asburiae-1
GCA_051046885.1	Enterobacter cloacae 19MO06SH04	550	Complete	19MO06SH04	2025-06-24	PRJNA800017	SAMN26198684	GCA_051046885.1	SAMN26198684	FDA-CVM	OK	PacBio Sequel		ASM5104688v1	1	3	4	4935288	55		4541	SHRIMP (SH)	2019	USA	USA:MO			34	-1	GCF_000025565.1	d__Bacteria;p__Pseudomonadota;c__Gammaproteobacteria;o__Enterobacterales;f__Enterobacteriaceae;g__Enterobacter;s__Enterobacter cloacae	cloacae
158836	Enterobacter hormaechei Eh202_LBHALD	158836	Complete	Eh202_LBHALD	2023-07-10T00:00:00Z	PRJNA986271	SAMN35822989		CP129250,CP129251			Illumina	60.0x	SPAdes v. 3.15.4	1	1	2	4791394	55.2125	4727	4574	Leg pus	2018-01-25	Senegal	Senegal: Dakar	Homo sapiens	collected_by:Bacteriology laboratory of Aristide Le Dantec National University teaching hospital in Dakar Senegal	7	182	GCF_001729785.1	d__Bacteria;p__Pseudomonadota;c__Gammaproteobacteria;o__Enterobacterales;f__Enterobacteriaceae;g__Enterobacter;s__Enterobacter hormaechei_C	mobile-4;mobile-6;hormaechei-xiangfangensis-3
158836	Enterobacter hormaechei strain EB_P9_L5_03.19	158836	Complete	EB_P9_L5_03.19	2019-10-09T00:00:00Z	PRJNA562727	SAMN12713636	GCA_008931785.1	CP043766,CP043767,CP043768,CP043769	Public Health England	Complete	Oxford Nanopore MiniION; Illumina HiSeq	100.0x	mimiasm v. 0.2 r168; Racon x 3 v. 1.3.1;	1	3	4	5399449	54.8051	5488	5215	rectal swab	2019-03	United Kingdom	United Kingdom:London	Human, Homo sapiens	sample_type:Pure culture;collected_by:hospital in London	12	90	GCF_001729785.1	d__Bacteria;p__Pseudomonadota;c__Gammaproteobacteria;o__Enterobacterales;f__Enterobacteriaceae;g__Enterobacter;s__Enterobacter hormaechei_C	mobile-1;mobile-5;hormaechei-steigerwaltii-1
299767	Enterobacter ludwigii RHB43-SE-C05	299767	Complete	RHB43-SE-C05	2023-04-13T00:00:00Z	PRJNA605147	SAMN15488648		CP099311,CP099312,CP099313			Illumina/Nanopore	129x	Unicycler v. v0.4.4	1	2	3	5067008	54.4425	4961	4790	Pooled sediment sample collected from floor of poultry farm	2017	United Kingdom	United Kingdom		sample_type:culture;biomaterial_provider:Modernising Medical Microbiology on behalf of the REHAB Consortium, Level 7, John Radcliffe Hospital, Oxford, OX3 9DU, UK	32	-1	GCF_001750725.1	d__Bacteria;p__Pseudomonadota;c__Gammaproteobacteria;o__Enterobacterales;f__Enterobacteriaceae;g__Enterobacter;s__Enterobacter ludwigii	ludwigii
GCA_031432835.1	Enterobacter cloacae complex sp. EB5 EB5	3073865	Complete	EB5	2023-09-13	PRJNA1010831	SAMN37200060	GCA_031432835.1	SAMN37200060	United Kingdom Health Security Agency	OK	Oxford Nanopore MinION		ASM3143283v1	1	6	7	5029345	55		4671	drain	2022-08	United Kingdom	United Kingdom: England	Homo sapiens		9	-1	GCF_001729785.1	d__Bacteria;p__Pseudomonadota;c__Gammaproteobacteria;o__Enterobacterales;f__Enterobacteriaceae;g__Enterobacter;s__Enterobacter hormaechei_C	mobile-3;mobile-8;hormaechei-oharae
GCA_050871225.1	Enterobacter hormaechei NY1016	158836	Complete	NY1016	2025-06-10	PRJNA1190524	SAMN45048717	GCA_050871225.1	SAMN45048717	Academy of Military Medical Sciences	OK	PacBio RSII		ASM5087122v1	1	3	4	5243808	54.5		4924	urine	2014	China	China: Chongqing	Homo sapiens		10	-1	GCF_001729785.1	d__Bacteria;p__Pseudomonadota;c__Gammaproteobacteria;o__Enterobacterales;f__Enterobacteriaceae;g__Enterobacter;s__Enterobacter hormaechei_C	mobile-1;hormaechei-steigerwaltii-2
550.304	Enterobacter cloacae strain En37	550	Complete	En37	2021-02-27T00:00:00Z	PRJDB11244	SAMD00282210	GCA_017347405.1	AP024495,AP024496,AP024497	Rakuno Gakuen University	Complete	Illumina Miseq; Nanopore Minion	185x	Flye v. 2.8	1	2	3	5061258	55.7755	4975	4856	dogs	2015	Japan	Japan:Chiba	Canis lupus familiaris		17	1576	GCF_001729805.1	d__Bacteria;p__Pseudomonadota;c__Gammaproteobacteria;o__Enterobacterales;f__Enterobacteriaceae;g__Enterobacter;s__Enterobacter roggenkampii	mobile-7;roggenkampii
GCA_032389435.1	Enterobacter sp. DTU_2021_1002640_1_SI_PRY_ASU_LCPMC_013 DTU_2021_1002640_1_SI_PRY_ASU_LCPMC_013	3077940	Complete	DTU_2021_1002640_1_SI_PRY_ASU_LCPMC_013	2023-10-05	PRJEB56918	SAMEA111505541	GCA_032389435.1	SAMEA111505541	Centre for Genomic Epidemiology, National Food Institute, Technical University of Denmark (DTU), Denmark	OK	Oxford Nanopore; Illumina NextSeq		ASM3238943v1	1	0	1	4895951	55		4482	swab (wound)	2020-11-18	Paraguay	Paraguay	Homo sapiens		12	-1	GCF_001729785.1	d__Bacteria;p__Pseudomonadota;c__Gammaproteobacteria;o__Enterobacterales;f__Enterobacteriaceae;g__Enterobacter;s__Enterobacter hormaechei_C	hormaechei-steigerwaltii-1
1.81294e+06	Enterobacter roggenkampii strain Ed-982	1812935	Complete	Ed-982	2020-09-08T00:00:00Z	PRJNA659403	SAMN15905310	GCA_014490825.1	CP060733,CP060734,CP060735,CP060736	Shenzhen People's Hospital	Complete	Illumina HiSeq	110.0x	Unicycler v. v0.4.8	1	3	4	4938706	55.8901	4788	4605	sewage water	2019-10	China	China: Guangdong		collected_by:Shenzhen People's Hospital	17	1237	GCF_001729805.1	d__Bacteria;p__Pseudomonadota;c__Gammaproteobacteria;o__Enterobacterales;f__Enterobacteriaceae;g__Enterobacter;s__Enterobacter roggenkampii	mobile-7;roggenkampii
GCA_050157265.1	Enterobacter kobei A27303	208224	Complete	A27303	2025-05-06	PRJNA1136676	SAMN42539174	GCA_050157265.1	SAMN42539174	University Hospital Muenster	OK	PacBio Sequel		ASM5015726v1	1	2	3	4956421	55		4550	not collected	2022	Germany	Germany	Homo sapiens		13	-1	GCF_001729765.1	d__Bacteria;p__Pseudomonadota;c__Gammaproteobacteria;o__Enterobacterales;f__Enterobacteriaceae;g__Enterobacter;s__Enterobacter kobei	mobile-10;mobile-8;kobei
61645.8	Enterobacter asburiae 2017-45-54-05	61645	Complete	2017-45-54-05	2023-06-06T00:00:00Z	PRJNA288601	SAMN30974110		CP109694,CP109698,CP109697,CP109696,CP109695			PacBio RSII	157.065x	HGAP v. v3	1	4	5	5465707	55.0993	5513	5273	Hopper	2017	USA	USA		sample_type:whole organism	23	1578	GCF_007035645.1	d__Bacteria;p__Pseudomonadota;c__Gammaproteobacteria;o__Enterobacterales;f__Enterobacteriaceae;g__Enterobacter;s__Enterobacter asburiae_B	mobile-1;mobile-10;mobile-6;asburiae-1
1.33385e+06	Enterobacter cloacae ECNIH3	1333851	Complete	ECNIH3	2014-09-09T00:00:00Z	PRJNA202894	SAMN02713683	GCA_000750225.1	CP008897.1,CP008901.1,CP008898.1,CP008900.1,CP008899.1	NISC	Complete	Pacific Biosciences RS II	170x	HGAP v. 2	1	1	5	5061388	54.5891	4695	4559	tracheal aspirate	2011	USA	United States	Human, Homo sapiens		2	97	GCF_040096145.1	d__Bacteria;p__Pseudomonadota;c__Gammaproteobacteria;o__Enterobacterales;f__Enterobacteriaceae;g__Enterobacter;s__Enterobacter intestinihominis	mobile-1;hormaechei-hoffmannii-2
GCA_042710995.2	Enterobacter roggenkampii	1812935	Complete		2025-02-11	PRJNA288601	SAMN44063878	GCA_042710995.2	SAMN44063878	Centers for Disease Control and Prevention. Division of Healthcare Quality Promotion	OK	Oxford Nanopore GridION; Illumina MiSeq		ASM4271099v2	1	0	1	4761496	56		4404	urine	2024-09-14	USA	USA	Homo sapiens		17	-1	GCF_001729805.1	d__Bacteria;p__Pseudomonadota;c__Gammaproteobacteria;o__Enterobacterales;f__Enterobacteriaceae;g__Enterobacter;s__Enterobacter roggenkampii	roggenkampii
158836	Enterobacter hormaechei strain 14280161202	158836	Complete	14280161202	2021-02-11T00:00:00Z	PRJNA576640	SAMN12999974	GCA_016864135.1	CP045450	University Medical Center Groningen	Complete	Illumina MiSeq; Oxford Nanopore MiniION	118.0x	CLC Genomics Workbench v. 11; Unicycler	1	0	1	4662942	55.6842	4377			2014	Netherlands	Netherlands: Groningen	Homo sapiens	sample_type:bone infection	12	1019	GCF_001729785.1	d__Bacteria;p__Pseudomonadota;c__Gammaproteobacteria;o__Enterobacterales;f__Enterobacteriaceae;g__Enterobacter;s__Enterobacter hormaechei_C	hormaechei-steigerwaltii-1
GCA_041004125.1	Enterobacter hormaechei W180	158836	Complete	W180	2024-08-01	PRJNA1135755	SAMN42440403	GCA_041004125.1	SAMN42440403	Second Affliated Hospital of Kunming Medical University	OK	Oxford Nanopore		W180	1	5	6	5036820	55		4676	whole blood	2020-05	China	China:Kunming	Homo sapiens		4	-1	GCF_040096145.1	d__Bacteria;p__Pseudomonadota;c__Gammaproteobacteria;o__Enterobacterales;f__Enterobacteriaceae;g__Enterobacter;s__Enterobacter intestinihominis	mobile-3;mobile-5
550.225	Enterobacter cloacae strain EN3600	550	Complete	EN3600	2019-02-09T00:00:00Z	PRJNA517781	SAMN10844942	GCA_004151605.1	CP035633,CP035634,CP035635,CP035636,CP035637,CP035638	The First Affiliated Hospital, School of Medicine, Zhejiang University	Complete	PacBio	100X	HGAP v. 2	1	5	6	5484425	55.0004	5653	5488	blood	2015-05	China	China:Anhui	Human, Homo sapiens	collected_by:Yuanyuan Dai	22	25	GCF_007035645.1	d__Bacteria;p__Pseudomonadota;c__Gammaproteobacteria;o__Enterobacterales;f__Enterobacteriaceae;g__Enterobacter;s__Enterobacter asburiae_B	mobile-1;mobile-7;asburiae-1
208224	Enterobacter kobei strain IB2020	208224	Complete	IB2020	2020-08-02T00:00:00Z	PRJNA647675	SAMN15594913	GCA_014041955.1	CP059481,CP059482,CP059480,CP059483,CP059484,CP059485,CP059486	Charles University in Prague	Complete	PacBio Sequel	384.0x	Microbial Assembly v. SMRT Link v.9	1	6	7	5419765	54.6096	5425	5175	rectal swab	2019-12-14	Italy	Italy: Modena	Human, Homo sapiens	collected_by:Agostino-Estense-Baggiovara Hospital	13	54	GCF_001729765.1	d__Bacteria;p__Pseudomonadota;c__Gammaproteobacteria;o__Enterobacterales;f__Enterobacteriaceae;g__Enterobacter;s__Enterobacter kobei	mobile-7;kobei
2.85008e+06	Enterobacter cloacae complex sp. ECL72	2850078	Complete	ECL72	2021-06-29T00:00:00Z	PRJNA737181	SAMN19769864	GCA_019056635.1	CP077659	Yongchuan Hospital of Chongqing Medical University	Complete	Illumina; Oxford Nanopore	1040.0x	canu v. 1.6	1	0	1	4851460	55.4156	4692		sputum	2019-02-16	China	China:Yongchuan District,Chongqing		sample_type:metagenomic assembly	10	177	GCF_001729785.1	d__Bacteria;p__Pseudomonadota;c__Gammaproteobacteria;o__Enterobacterales;f__Enterobacteriaceae;g__Enterobacter;s__Enterobacter hormaechei_C	hormaechei-steigerwaltii-3
208224	Enterobacter kobei strain STW0522-60	208224	Complete	STW0522-60	2020-10-09T00:00:00Z	PRJDB9036	SAMD00195900	GCA_015135855.1	AP022446,AP022447,AP022448,AP022449,AP022450,AP022451	Laboratory of Bacterial Genomics, Pathogen Genomics Center, National Institute of Infectious Diseases	Complete	Sequel; NextSeq 500	409x	flye v. 2.5; minimap v. 0.2-r124; racon v.	1	5	6	5412308	54.5145	5383	5232	hospital sewage	2018-05-22	Japan	Japan:Tokyo			13	520	GCF_001729765.1	d__Bacteria;p__Pseudomonadota;c__Gammaproteobacteria;o__Enterobacterales;f__Enterobacteriaceae;g__Enterobacter;s__Enterobacter kobei	mobile-7;kobei
550.28	Enterobacter cloacae strain DSM 30054	550	Complete	DSM 30054	2020-06-30T00:00:00Z	PRJNA640151	SAMN15299128	GCA_013376815.1	CP056776,CP056777,CP056778	EPFL	Complete	PacBio Sequel	295.0x	CANU v. 2.0	1	2	3	5602610	54.5933	5658	5381						sample_type:bacterial culture	33	1	GCF_000025565.1	d__Bacteria;p__Pseudomonadota;c__Gammaproteobacteria;o__Enterobacterales;f__Enterobacteriaceae;g__Enterobacter;s__Enterobacter cloacae	mobile-4;mobile-10;cloacae
GCA_040834085.1	Enterobacter cloacae STK66-C	550	Complete	STK66-C	2024-07-24	PRJNA1134078	SAMN42392505	GCA_040834085.1	SAMN42392505	University of Zurich	OK	Illumina MiniSeq, Oxford Nanopore		ASM4083408v1	1	0	1	4994650	55		4568	Coriander, import product	2023	Switzerland	Switzerland			34	-1	GCF_000025565.1	d__Bacteria;p__Pseudomonadota;c__Gammaproteobacteria;o__Enterobacterales;f__Enterobacteriaceae;g__Enterobacter;s__Enterobacter cloacae	mobile-5;cloacae
GCA_047302705.1	Enterobacter hormaechei subsp. xiangfangensis HD2649	1296536	Complete	HD2649	2025-01-29	PRJNA993565	SAMN36468341	GCA_047302705.1	SAMN36468341	The Second Affiliated Hospital of Soochow University	OK	nanopore		ASM4730270v1	1	2	3	5177142	55		4810	blood	2017	China	China:Sichuan,chengdu	Homo sapiens		10	-1	GCF_001729785.1	d__Bacteria;p__Pseudomonadota;c__Gammaproteobacteria;o__Enterobacterales;f__Enterobacteriaceae;g__Enterobacter;s__Enterobacter hormaechei_C	mobile-1;mobile-9;hormaechei-steigerwaltii-3
GCA_050572375.1	Enterobacter hormaechei subsp. xiangfangensis 120030	1296536	Complete	120030	2025-05-26	PRJNA450216	SAMN38505510	GCA_050572375.1	SAMN38505510	West China Hospital, Sichuan University	OK	Illumina NovaSeq; Oxford Nanopore MinION		ASM5057237v1	1	5	6	5065120	55		4815	blood	2018-12-19	China	China: Chengdu, Sichuan	Homo sapiens		5	-1	GCF_001729785.1	d__Bacteria;p__Pseudomonadota;c__Gammaproteobacteria;o__Enterobacterales;f__Enterobacteriaceae;g__Enterobacter;s__Enterobacter hormaechei_C	mobile-2;mobile-6;hormaechei-xiangfangensis-1
158837	Enterobacter hormaechei strain RHBSTW-00133	158836	Complete	RHBSTW-00133	2020-07-24T00:00:00Z	PRJNA605147	SAMN15148505	GCA_013624995.1	CP058146,CP058147,CP058148	University of Oxford	Complete	Hybrid: Illumina and OXFORD_NANOPORE	102.817258643714x	Unicycler v. v0.4.7	1	2	3	5086008	55.0145	4964	4799	Wastewater influent sample	2017	United Kingdom	United Kingdom		sample_type:culture;biomaterial_provider:Modernising Medical Microbiology on behalf of the REHAB Consortium, Level 7, John Radcliffe Hospital, Oxford, OX3 9DU, UK	3	286	GCF_040096145.1	d__Bacteria;p__Pseudomonadota;c__Gammaproteobacteria;o__Enterobacterales;f__Enterobacteriaceae;g__Enterobacter;s__Enterobacter intestinihominis	hormaechei-hoffmannii-2
208224	Enterobacter kobei strain STW0522-51	208224	Complete	STW0522-51	2020-10-09T00:00:00Z	PRJDB9036	SAMD00195891	GCA_015135595.1	AP022431,AP022432,AP022433,AP022434,AP022435,AP022436,AP022437	Laboratory of Bacterial Genomics, Pathogen Genomics Center, National Institute of Infectious Diseases	Complete	Sequel; NextSeq 500	315x	flye v. 2.5; minimap v. 0.2-r124; racon v.	1	6	7	5163318	54.8438	5064	4948	hospital sewage	2018-05-22	Japan	Japan:Tokyo			13	770	GCF_001729765.1	d__Bacteria;p__Pseudomonadota;c__Gammaproteobacteria;o__Enterobacterales;f__Enterobacteriaceae;g__Enterobacter;s__Enterobacter kobei	mobile-10;mobile-6;kobei
299767	Enterobacter ludwigii strain FDAARGOS_1498 strain Not applicable	299767	Complete	Not applicable	2021-09-23T00:00:00Z	PRJNA231221	SAMN21218854	GCA_020099215.1	CP083640	US Food and Drug Administration	Complete	Pacbio; Illumina	1069.99x	SMRT v. 9.0.0, HGAP v. 4.0	1	0	1	4730711	54.7308	4541	4416			Germany	Germany: Braunschweig		collected_by:DSMZ	32	-1	GCF_001750725.1	d__Bacteria;p__Pseudomonadota;c__Gammaproteobacteria;o__Enterobacterales;f__Enterobacteriaceae;g__Enterobacter;s__Enterobacter ludwigii	ludwigii
GCA_041378885.1	Enterobacter hormaechei 17CRE03	158836	Complete	17CRE03	2024-08-20	PRJNA791797	SAMN42901643	GCA_041378885.1	SAMN42901643	China Medical University	OK	Illumina MiSeq; Oxford Nanopore MinION		ASM4137888v1	1	5	6	5023766	55		4695	blood	2017-05-09	Taiwan	Taiwan: Taichung	Homo sapiens		1	-1	GCF_040096145.1	d__Bacteria;p__Pseudomonadota;c__Gammaproteobacteria;o__Enterobacterales;f__Enterobacteriaceae;g__Enterobacter;s__Enterobacter intestinihominis	mobile-2;mobile-3;mobile-10;hormaechei-hoffmannii-1
GCA_030847725.1	Enterobacter hormaechei Ehh_11	158836	Complete	Ehh_11	2023-08-21	PRJNA976530	SAMN35394394	GCA_030847725.1	SAMN35394394	University of Bern	OK	Illumina; Oxford Nanopore		ASM3084772v1	1	3	4	5395353	55		5039	lower respiratory tract	2020-06-17	Switzerland	Switzerland	Homo sapiens		12	-1	GCF_001729785.1	d__Bacteria;p__Pseudomonadota;c__Gammaproteobacteria;o__Enterobacterales;f__Enterobacteriaceae;g__Enterobacter;s__Enterobacter hormaechei_C	mobile-1;mobile-3;mobile-8
GCA_051549645.1	Enterobacter hormaechei EN2209347	158836	Complete	EN2209347	2025-07-28	PRJNA1219142	SAMN46544989	GCA_051549645.1	SAMN46544989	University of Galway	OK	Illumina MiSeq; Oxford Nanopore MinION		ASM5154964v1	1	3	4	5004895	55		4670	missing	2022-08	Ireland	Ireland	Homo sapiens		5	-1	GCF_001729785.1	d__Bacteria;p__Pseudomonadota;c__Gammaproteobacteria;o__Enterobacterales;f__Enterobacteriaceae;g__Enterobacter;s__Enterobacter hormaechei_C	mobile-1;hormaechei-xiangfangensis-1
GCA_052039465.1	Enterobacter asburiae NY14333	61645	Complete	NY14333	2025-08-13	PRJNA1191198	SAMN45071223	GCA_052039465.1	SAMN45071223	Academy of Military Medical Science	OK	PacBio RSII		ASM5203946v1	1	2	3	5302750	55.5		5046	sputum	2016	China	China: Beijing	Homo sapiens		25	-1	GCF_002208095.1	d__Bacteria;p__Pseudomonadota;c__Gammaproteobacteria;o__Enterobacterales;f__Enterobacteriaceae;g__Enterobacter;s__Enterobacter cloacae_M	asburiae-2
2.49744e+06	Enterobacter quasiroggenkampii WS12-3	2497436	Complete	WS12-3	2023-04-03T00:00:00Z	PRJNA895834	SAMN31525164		CP110533			Illumina NovaSeq; Oxford Nanopore	645.0x	unicycler v. v0.4.8	1	0	1	4712313	55.9274	4436	4343	natural water sources by community and farm	2022-05-01	Thailand	Thailand: Ratchaburi		collected_by:Chulalongkorn University	19	-1	GCF_001039365.2	d__Bacteria;p__Pseudomonadota;c__Gammaproteobacteria;o__Enterobacterales;f__Enterobacteriaceae;g__Enterobacter;s__Enterobacter quasiroggenkampii
GCA_038418305.2	Enterobacter hormaechei 2024CK-00459	158836	Complete	2024CK-00459	2024-06-10	PRJNA812595	SAMN41020283	GCA_038418305.2	SAMN41020283	Utah Public Health Laboratory Infectious Disease submission group	OK	Oxford Nanopore GridION; Illumina MiSeq		ASM3841830v2	1	5	6	5000145	55		4661	other	2024-03-28	USA	USA	Homo sapiens		7	-1	GCF_001729785.1	d__Bacteria;p__Pseudomonadota;c__Gammaproteobacteria;o__Enterobacterales;f__Enterobacteriaceae;g__Enterobacter;s__Enterobacter hormaechei_C	mobile-4;mobile-2;hormaechei-xiangfangensis-3
GCA_043973395.1	Enterobacter hormaechei ECC-026	158836	Complete	ECC-026	2024-10-28	PRJNA1067818	SAMN39551823	GCA_043973395.1	SAMN39551823	National Health Research Institutes	OK	Oxford Nanopore GridION and Illumina NovaSeq		ASM4397339v1	1	2	3	4742212	55		4426	other	2022-07-11	Taiwan	Taiwan	Homo sapiens		8	-1	GCF_001875655.1	d__Bacteria;p__Pseudomonadota;c__Gammaproteobacteria;o__Enterobacterales;f__Enterobacteriaceae;g__Enterobacter;s__Enterobacter hormaechei	mobile-5;mobile-9;hormaechei-hormaechei
158836	Enterobacter hormaechei strain Colony257	158836	Complete	Colony257	2021-11-14T00:00:00Z	PRJNA668870	SAMN17833488	GCA_020861325.1	CP086330	Ministry of Public Health-Thailand	Complete	Illumina HiSeq	68.925x	idba_ud v. V1.1.3	1	0	1	4546642	55.9041	4046		food		Thailand	Thailand: Narathiwas		collected_by:Department of Disease Control, Ministry of Public Health	7	-1	GCF_001729785.1	d__Bacteria;p__Pseudomonadota;c__Gammaproteobacteria;o__Enterobacterales;f__Enterobacteriaceae;g__Enterobacter;s__Enterobacter hormaechei_C
158836	Enterobacter hormaechei strain S11_16	158836	Complete	S11_16	2019-01-30T00:00:00Z	PRJNA515436	SAMN10755318	GCA_004118875.1	CP035385,CP035386,CP035387,CP035388,CP035389	University of Birmingham	Complete	Illumina; Oxford Nanopore	100.0x	Unicycler v. 0.4.7	1	4	5	5038853	55.1074	4980	4852		2016	United Kingdom	United Kingdom	Human, Homo sapiens	collected_by:S. Dunn	4	-1	GCF_040096145.1	d__Bacteria;p__Pseudomonadota;c__Gammaproteobacteria;o__Enterobacterales;f__Enterobacteriaceae;g__Enterobacter;s__Enterobacter intestinihominis	mobile-7
158836	Enterobacter hormaechei strain 14320055602	158836	Complete	14320055602	2021-02-11T00:00:00Z	PRJNA576640	SAMN12999995	GCA_016864155.1	CP045451	University Medical Center Groningen	Complete	Illumina MiSeq; Oxford Nanopore MiniION	115.0x	CLC Genomics Workbench v. 11; Unicycler	1	0	1	4583965	55.7611	4272			2014	Netherlands	Netherlands: Groningen	Homo sapiens	sample_type:bone infection	12	150	GCF_001729785.1	d__Bacteria;p__Pseudomonadota;c__Gammaproteobacteria;o__Enterobacterales;f__Enterobacteriaceae;g__Enterobacter;s__Enterobacter hormaechei_C	mobile-5
1.29654e+06	Enterobacter hormaechei subsp. xiangfangensis OSUCZKPC4-10	1296536	Complete	OSUCZKPC4-10	2022-02-23T00:00:00Z	PRJNA686409	SAMN17117768	GCA_023052915.1	CP067107,CP067108,CP067110,CP067109,CP067111		Complete	PacBio	100.0x	Unicycler v. 4.8	1	4	5	5377536	54.5978	5509	5207	Zoological Institution	2016	USA	USA: Ohio	Environmental surface	sample_type:Genomic DNA	6	171	GCF_001729785.1	d__Bacteria;p__Pseudomonadota;c__Gammaproteobacteria;o__Enterobacterales;f__Enterobacteriaceae;g__Enterobacter;s__Enterobacter hormaechei_C	mobile-1;mobile-2;hormaechei-xiangfangensis-2
GCA_045689375.1	Enterobacter hormaechei 2023CK-01313	158836	Complete	2023CK-01313	2023-12-20	PRJNA812595	SAMN38122031	GCA_045689375.1	SAMN38122031	Utah Public Health Laboratory Infectious Disease submission group	OK	Illumina MiSeq; Oxford Nanopore GridION		ASM4568937v1	1	4	5	4825205	55.5		4466	Wound/Abscess	2023-10-02	USA	USA	Homo sapiens		5	-1	GCF_001729785.1	d__Bacteria;p__Pseudomonadota;c__Gammaproteobacteria;o__Enterobacterales;f__Enterobacteriaceae;g__Enterobacter;s__Enterobacter hormaechei_C	hormaechei-xiangfangensis-1
GCA_039623865.1	Enterobacter asburiae WUM-UW/843	61645	Complete	WUM-UW/843	2024-05-13	PRJNA921853	SAMN32635504	GCA_039623865.1	SAMN32635504	University of Warsaw, Faculty of Biology, Institute of Microbiology	OK	Illumina MiSeq; Oxford Nanopore GridION		ASM3962386v1	1	2	3	5315504	55		4919	urine, neonate	2013-06-07	Poland	Poland: Warsaw	Homo sapiens		23	-1	GCF_007035645.1	d__Bacteria;p__Pseudomonadota;c__Gammaproteobacteria;o__Enterobacterales;f__Enterobacteriaceae;g__Enterobacter;s__Enterobacter asburiae_B	mobile-1;mobile-8;asburiae-1
1.82748e+06	Enterobacter sp. ODB01	1827481	Complete	ODB01	2016-04-19T00:00:00Z	PRJNA317796	SAMN04624399	GCF_001623605.1	CP015227	Hunan Agricultural University	Complete	PacBio		HGAP v. 2.3.0			1	4534036	54.81	4331	4178	crude oil-contaminated soil	2014-09-01	China	China			13	56	GCF_001729765.1	d__Bacteria;p__Pseudomonadota;c__Gammaproteobacteria;o__Enterobacterales;f__Enterobacteriaceae;g__Enterobacter;s__Enterobacter kobei	kobei
61645.7	Enterobacter asburiae 2022CK-00757	61645	Complete	2022CK-00757	2023-02-15T00:00:00Z	PRJNA812595	SAMN32733969		CP117723,CP117724,CP117725,CP117726,CP117727			Illumina MiSeq; Oxford Nanopore GridION	90.0x	Unicycler v. 0.5.0	1	4	5	4986935	55.5962	4844	4716	Rectal Swab	2022-11-16	USA	USA	Homo sapiens		21	484	GCF_007035645.1	d__Bacteria;p__Pseudomonadota;c__Gammaproteobacteria;o__Enterobacterales;f__Enterobacteriaceae;g__Enterobacter;s__Enterobacter asburiae_B	mobile-8;asburiae-1
158836	Enterobacter hormaechei M1	158836	Complete	M1	2022-01-18T00:00:00Z	PRJNA796381	SAMN24852042	GCA_021496135.1	CP090909,CP090910		Complete	Oxford Nanopore	100.0x	Canu v. 1.5	1	1	2	4806834	55.4014	4599	4472	Chicken feed	2021-01-15	China	China:Hubei		sample_type:sing cell	7	1736	GCF_001729785.1	d__Bacteria;p__Pseudomonadota;c__Gammaproteobacteria;o__Enterobacterales;f__Enterobacteriaceae;g__Enterobacter;s__Enterobacter hormaechei_C	mobile-4;mobile-5;hormaechei-xiangfangensis-3
158836	Enterobacter hormaechei RHB44-SE-C02	158836	Complete	RHB44-SE-C02	2023-04-13T00:00:00Z	PRJNA605147	SAMN15488670		CP099316,CP099317			Illumina/Nanopore	202x	Unicycler v. v0.4.4	1	1	2	4822539	55.5429	4675	4545	Pooled sediment sample collected from floor of poultry farm	2017	United Kingdom	United Kingdom		sample_type:culture;biomaterial_provider:Modernising Medical Microbiology on behalf of the REHAB Consortium, Level 7, John Radcliffe Hospital, Oxford, OX3 9DU, UK	12	864	GCF_001729785.1	d__Bacteria;p__Pseudomonadota;c__Gammaproteobacteria;o__Enterobacterales;f__Enterobacteriaceae;g__Enterobacter;s__Enterobacter hormaechei_C	mobile-10;hormaechei-steigerwaltii-3
158836	Enterobacter hormaechei strain BW	158836	Complete	BW	2020-01-27T00:00:00Z	PRJNA411992	SAMN07692716	GCA_009930835.1	CP023569,CP023572,CP023570,CP023571	Penn State University	Complete	PacBio; Illumina HiSeq	150.0x	Canu for assembly of PacBio reads v. 1.6;	1	3	4	5248533	54.9071	5160	5023	Blood and wound	2013-08-24	USA	USA: University of Michigan University Hospital	Human, Homo sapiens	collected_by:Robert Wood, MD	12	110	GCF_001729785.1	d__Bacteria;p__Pseudomonadota;c__Gammaproteobacteria;o__Enterobacterales;f__Enterobacteriaceae;g__Enterobacter;s__Enterobacter hormaechei_C	mobile-1
550.292	Enterobacter cloacae strain STN0717-73	550	Complete	STN0717-73	2020-10-09T00:00:00Z	PRJDB9036	SAMD00195991	GCA_015138375.1	AP022519,AP022520,AP022521,AP022522,AP022523,AP022524	Laboratory of Bacterial Genomics, Pathogen Genomics Center, National Institute of Infectious Diseases	Complete	Sequel; NextSeq 500	236x	flye v. 2.5; minimap v. 0.2-r124; racon v.	1	5	6	5332357	55.1722	5224	5022	hospital sewage	2018-07-17	Japan	Japan:Tokyo			21	484	GCF_007035645.1	d__Bacteria;p__Pseudomonadota;c__Gammaproteobacteria;o__Enterobacterales;f__Enterobacteriaceae;g__Enterobacter;s__Enterobacter asburiae_B	mobile-1;mobile-8;asburiae-1
GCA_043974065.1	Enterobacter ludwigii ECC-051	299767	Complete	ECC-051	2024-10-28	PRJNA1067818	SAMN39551826	GCA_043974065.1	SAMN39551826	National Health Research Institutes	OK	Oxford Nanopore GridION and Illumina NovaSeq		ASM4397406v1	1	0	1	4907076	54.5		4561	blood	2022-07-19	Taiwan	Taiwan	Homo sapiens		32	-1	GCF_001750725.1	d__Bacteria;p__Pseudomonadota;c__Gammaproteobacteria;o__Enterobacterales;f__Enterobacteriaceae;g__Enterobacter;s__Enterobacter ludwigii	ludwigii
GCA_031166305.1	Enterobacter asburiae CRECL419	61645	Complete	CRECL419	2023-09-02	PRJNA996242	SAMN36534144	GCA_031166305.1	SAMN36534144	Yongchuan Hospital of Chongqing Medical University	OK	Illumina NovaSeq; PacBio Sequel		ASM3116630v1	1	4	5	5124876	55.5		4787	hospital sample	2022-03-24	missing	missing			21	-1	GCF_007035645.1	d__Bacteria;p__Pseudomonadota;c__Gammaproteobacteria;o__Enterobacterales;f__Enterobacteriaceae;g__Enterobacter;s__Enterobacter asburiae_B	mobile-8;asburiae-1
69218.3	Enterobacter cancerogenus strain MiY-F	69218	Complete	MiY-F	2019-11-11T00:00:00Z	PRJNA541977	SAMN10574725	GCA_009648915.1	CP045769,CP045770	FDA Center for Food Safety and Applied Nutrition	Complete	Oxford Nanopore GridION, Illumina MiSeq	41, 22x	SPAdes, CANU v. 3.12.0, 1.7	1	1	2	4992573	55.59	4714	4563	Cilantro	2014-12-10	USA	USA:MI		collected_by:OARSA	28	-1	GCF_019047785.1	d__Bacteria;p__Pseudomonadota;c__Gammaproteobacteria;o__Enterobacterales;f__Enterobacteriaceae;g__Enterobacter;s__Enterobacter cancerogenus	mobile-10;cancerogenous
158836	Enterobacter hormaechei strain FDAARGOS 1434 strain Not applicable	158836	Complete	Not applicable	2021-06-28T00:00:00Z	PRJNA231221	SAMN16357576	GCA_019047945.1	CP077264	US Food and Drug Administration	Complete	Pacbio; Illumina	1575.36x	SMRT v. 9.0.0, HGAP v. 4.0	1	0	1	4782529	55.5537	4563	4444			Germany	Germany: Braunschweig		collected_by:DSMZ	12	906	GCF_001729785.1	d__Bacteria;p__Pseudomonadota;c__Gammaproteobacteria;o__Enterobacterales;f__Enterobacteriaceae;g__Enterobacter;s__Enterobacter hormaechei_C	mobile-5;hormaechei-steigerwaltii-1
GCA_030848065.1	Enterobacter hormaechei Ehh_17	158836	Complete	Ehh_17	2023-08-21	PRJNA976530	SAMN35394406	GCA_030848065.1	SAMN35394406	University of Bern	OK	Illumina; Oxford Nanopore		ASM3084806v1	1	4	5	5308480	54.5		4987	rectal swab	2021-08-18	Switzerland	Switzerland	Homo sapiens		7	-1	GCF_001729785.1	d__Bacteria;p__Pseudomonadota;c__Gammaproteobacteria;o__Enterobacterales;f__Enterobacteriaceae;g__Enterobacter;s__Enterobacter hormaechei_C	mobile-1;mobile-2;mobile-3;mobile-5;hormaechei-xiangfangensis-3
GCA_045866555.1	Enterobacter pseudoroggenkampii GVv1	2996112	Complete	GVv1	2024-10-09	PRJDB18890	SAMD00823201	GCA_045866555.1	SAMD00823201	Gifu University	OK	MinION Mk1C platform (FLO-FLG114)		ASM4586655v1	1	1	2	5058049	55.5		4866	rhizosphere	2023-05-04	Japan	Japan:Gifu	Hairy vetch (Vicia Villosa)		18	-1	GCF_026420145.1	d__Bacteria;p__Pseudomonadota;c__Gammaproteobacteria;o__Enterobacterales;f__Enterobacteriaceae;g__Enterobacter;s__Enterobacter pseudoroggenkampii
GCA_031851625.1	Enterobacter cloacae 99183042147	550	Complete	99183042147	2023-09-24	PRJNA1013080	SAMN37298531	GCA_031851625.1	SAMN37298531	CHU Montpellier	OK	Illumina; Oxford Nanopore		ASM3185162v1	1	0	1	4854386	55		4412	not applicable	2018-10-30	France	France: Montpellier	Homo sapiens		34	-1	GCF_000025565.1	d__Bacteria;p__Pseudomonadota;c__Gammaproteobacteria;o__Enterobacterales;f__Enterobacteriaceae;g__Enterobacter;s__Enterobacter cloacae	cloacae
GCA_036080935.2	Enterobacter hormaechei 2024CK-00066	158836	Complete	2024CK-00066	2024-03-31	PRJNA812595	SAMN39595401	GCA_036080935.2	SAMN39595401	Utah Public Health Laboratory Infectious Disease submission group	OK	Oxford Nanopore GridION; Illumina MiSeq		ASM3608093v2	1	3	4	4796397	55.5		4463	Wound/Abscess	2023-12-26	USA	USA	Homo sapiens		7	-1	GCF_001729785.1	d__Bacteria;p__Pseudomonadota;c__Gammaproteobacteria;o__Enterobacterales;f__Enterobacteriaceae;g__Enterobacter;s__Enterobacter hormaechei_C	mobile-10;mobile-6;hormaechei-xiangfangensis-3
301102	Enterobacter hormaechei subsp. oharae strain DSM 16687	301102	Complete	DSM 16687	2016-09-16T00:00:00Z	PRJNA259658	SAMN05581749	GCF_001729705.1	CP017180	JCVI	Complete	PacBio	15.49x	HGAP v. 3.0.0	1		1	4724316	55.58	4571	4427			Germany	Germany	Human, Homo sapiens		9	108	GCF_001729785.1	d__Bacteria;p__Pseudomonadota;c__Gammaproteobacteria;o__Enterobacterales;f__Enterobacteriaceae;g__Enterobacter;s__Enterobacter hormaechei_C	mobile-9;hormaechei-oharae
158837	Enterobacter hormaechei strain ENCL48880	158836	Complete	ENCL48880	2020-07-29T00:00:00Z	PRJNA647548	SAMN15589926	GCA_013873515.1	CP059419,CP059420,CP059418,CP059421	Charles University in Prague	Complete	PacBio Sequel	386.0x	Microbial Assembly v. SMRT Link v.9	1	3	4	5132301	54.6614	5067	4811	sputum	2019	Czech Republic	Czech Republic: Kolin	Human, Homo sapiens	collected_by:Nemocnice Kolin	4	764	GCF_040096145.1	d__Bacteria;p__Pseudomonadota;c__Gammaproteobacteria;o__Enterobacterales;f__Enterobacteriaceae;g__Enterobacter;s__Enterobacter intestinihominis	mobile-1;mobile-10;mobile-5;hormaechei-hoffmannii-3
158836	Enterobacter hormaechei FY-1	158836	Complete	FY-1	2022-01-17T00:00:00Z	PRJNA794006	SAMN24596081	GCA_021491615.1	CP090792,CP090793,CP090794,CP090795		Complete	Illumina	100.0x	Unicycler v. 0.4.8	1	3	4	5245007	55.1434	5141	4967	blood	2021-06	China	China:Hohhot	Homo sapiens	sample_type:Pure culture	12	175	GCF_001729785.1	d__Bacteria;p__Pseudomonadota;c__Gammaproteobacteria;o__Enterobacterales;f__Enterobacteriaceae;g__Enterobacter;s__Enterobacter hormaechei_C	mobile-2;mobile-5;mobile-9;hormaechei-steigerwaltii-1
GCA_047553055.1	Enterobacter hormaechei K_21_ENCL_294	158836	Complete	K_21_ENCL_294	2025-02-10	PRJNA1201586	SAMN45938425	GCA_047553055.1	SAMN45938425	Max Planck Institute of Biochemistry	OK	Oxford Nanopore; Illumina		ASM4755305v1	1	1	2	4710493	55.5		4344	redon drainage	2021	Germany	Germany: Cologne	Homo sapiens		12	-1	GCF_001729785.1	d__Bacteria;p__Pseudomonadota;c__Gammaproteobacteria;o__Enterobacterales;f__Enterobacteriaceae;g__Enterobacter;s__Enterobacter hormaechei_C	mobile-3
550.11	Enterobacter cloacae strain R11	550	Complete	R11	2017-02-28T00:00:00Z	PRJNA374469	SAMN06323809	GCA_002007805.1	CP019839,CP019840,CP019841,CP019842,CP019843	Shandong Academy of Medical Sciences	Complete	Illumina MiSeq; PacBio	181.0x	Newbler v. 2.8; other v. Jan-2017	1	4	5	4993008	55.78	4875	4794	sewage water	2016-12-17	China	China:Shandong		sample_type:culture	17	272	GCF_001729805.1	d__Bacteria;p__Pseudomonadota;c__Gammaproteobacteria;o__Enterobacterales;f__Enterobacteriaceae;g__Enterobacter;s__Enterobacter roggenkampii	mobile-3;roggenkampii
550.321	Enterobacter cloacae strain POL9	550	Complete	POL9	2021-11-16T00:00:00Z	PRJNA777726	SAMN22871632	GCA_020882135.1	CP086408,CP086409,CP086410	Shandong First Medical University	Complete	Oxford Nanopore; BGISEQ	834.0x	Canu v. 1.5	1	2	3	5122200	54.7122	4908	4765	water	2020-08	China	China:Jinan		sample_type:water	34	1523	GCF_000025565.1	d__Bacteria;p__Pseudomonadota;c__Gammaproteobacteria;o__Enterobacterales;f__Enterobacteriaceae;g__Enterobacter;s__Enterobacter cloacae	cloacae
GCA_041004465.1	Enterobacter hormaechei W76	158836	Complete	W76	2024-08-01	PRJNA1135755	SAMN42440393	GCA_041004465.1	SAMN42440393	Second Affliated Hospital of Kunming Medical University	OK	Oxford Nanopore		W76	1	3	4	5018626	55		4654	secretion	2015-12	China	China:Kunming	Homo sapiens		4	-1	GCF_040096145.1	d__Bacteria;p__Pseudomonadota;c__Gammaproteobacteria;o__Enterobacterales;f__Enterobacteriaceae;g__Enterobacter;s__Enterobacter intestinihominis	mobile-1;hormaechei-hoffmannii-3
158837	Enterobacter hormaechei strain RHBSTW-00668	158836	Complete	RHBSTW-00668	2020-07-27T00:00:00Z	PRJNA605147	SAMN15148676	GCA_013739595.1	CP056663,CP056664,CP056665,CP056666,CP056667	University of Oxford	Complete	Hybrid: Illumina and OXFORD_NANOPORE	97.7085084211158x	Unicycler v. v0.4.7	1	4	5	5117671	54.9889	5046	4872	Wastewater influent sample	2017	United Kingdom	United Kingdom		sample_type:culture;biomaterial_provider:Modernising Medical Microbiology on behalf of the REHAB Consortium, Level 7, John Radcliffe Hospital, Oxford, OX3 9DU, UK	3	-1	GCF_040096145.1	d__Bacteria;p__Pseudomonadota;c__Gammaproteobacteria;o__Enterobacterales;f__Enterobacteriaceae;g__Enterobacter;s__Enterobacter intestinihominis	hormaechei-hoffmannii-2
550.154	Enterobacter cloacae 34983	550	Complete	34983	2015-01-05T00:00:00Z	PRJNA259658	SAMN03067416	GCA_000814205.1	CP010377.1,CP010380.1,CP010379.1,CP010378.1	JCVI	Complete	Pacbio RS	8.17x	HGAP v. 3	1	3	4	5063734	54.84	4736	4633	Bodily fluid	2010	USA	New York City	Human, Homo sapiens		8	269	GCF_001875655.1	d__Bacteria;p__Pseudomonadota;c__Gammaproteobacteria;o__Enterobacterales;f__Enterobacteriaceae;g__Enterobacter;s__Enterobacter hormaechei	hormaechei-hormaechei
550.624	Enterobacter cloacae strain NH52	550	Complete	NH52	2016-02-12T00:00:00Z	PRJEB12512	SAMEA3856670	GCF_900050915.1	LT160614	URMITE	Complete				1		1	5159348	56.04	5301								34	-1	GCF_000025565.1	d__Bacteria;p__Pseudomonadota;c__Gammaproteobacteria;o__Enterobacterales;f__Enterobacteriaceae;g__Enterobacter;s__Enterobacter cloacae	cloacae
GCA_046097125.1	Enterobacter hormaechei subsp. xiangfangensis NY3110	1296536	Complete	NY3110	2024-12-15	PRJNA1190833	SAMN45053829	GCA_046097125.1	SAMN45053829	Academy of Military Medical Sciences	OK	PacBio RSII		ASM4609712v1	1	3	4	5173661	54.5		4784	sputum	2015	China	China: zhejiang	Homo sapiens		1	-1	GCF_040096145.1	d__Bacteria;p__Pseudomonadota;c__Gammaproteobacteria;o__Enterobacterales;f__Enterobacteriaceae;g__Enterobacter;s__Enterobacter intestinihominis	mobile-1;mobile-2;mobile-10;hormaechei-hoffmannii-1
2.99611e+06	Enterobacter pseudoroggenkampii FY158	2996112	Complete	FY158	2023-07-04T00:00:00Z	PRJNA987424	SAMN35981009		CP129026			Illumina HiSeq; Oxford Nanopore	480x	Canu v. 1.5	1	0	1	4730290	55.6136	4535	4432	rice leaf	2021-08	China	China:Zhejiang,Hangzhou	Rice	sample_type:cell culture	18	-1	GCF_026420145.1	d__Bacteria;p__Pseudomonadota;c__Gammaproteobacteria;o__Enterobacterales;f__Enterobacteriaceae;g__Enterobacter;s__Enterobacter pseudoroggenkampii
299767	Enterobacter ludwigii Sb-9	299767	Complete	Sb-9	2022-04-07T00:00:00Z	PRJNA821637	SAMN27117998	GCA_022832735.1	CP094841,CP094842,CP094843		Complete	Oxford Nanopore PromethION	72.9x	Unicycler v. 0.4.0	1	2	3	5202422	54.0457	5087	4908	tailing mud	2019-07-21	China	China: Lengshuijiang, Hunan		sample_type:cell culture	32	1708	GCF_001750725.1	d__Bacteria;p__Pseudomonadota;c__Gammaproteobacteria;o__Enterobacterales;f__Enterobacteriaceae;g__Enterobacter;s__Enterobacter ludwigii	mobile-10;mobile-5;ludwigii
61645.9	Enterobacter asburiae strain ATCC 35953	61645	Complete	ATCC 35953	2016-01-21T00:00:00Z	PRJNA285282	SAMN03742638	GCF_001521715.1	CP011863,CP011864,CP011865,CP011866,CP011867	Chengdu Military General Hospital	Complete	PacBio	85.08	HGAP protocol, SMRT Analysis v. 2.3.0		4	5	4806219	55.47	4839	4426	physical	2014-12-01			Human, Homo sapiens	collected_by:Gengmi Li	26	807	GCF_001521715.1	d__Bacteria;p__Pseudomonadota;c__Gammaproteobacteria;o__Enterobacterales;f__Enterobacteriaceae;g__Enterobacter;s__Enterobacter asburiae	asburiae-2
GCA_043970685.1	Enterobacter bugandensis ECC-105	881260	Complete	ECC-105	2024-10-28	PRJNA1067818	SAMN39551837	GCA_043970685.1	SAMN39551837	National Health Research Institutes	OK	Oxford Nanopore GridION and Illumina NovaSeq		ASM4397068v1	1	0	1	4695112	56		4332	blood	2022-08-21	Taiwan	Taiwan	Homo sapiens		31	-1	GCF_900324475.1	d__Bacteria;p__Pseudomonadota;c__Gammaproteobacteria;o__Enterobacterales;f__Enterobacteriaceae;g__Enterobacter;s__Enterobacter bugandensis	bugandensis
61645.4	Enterobacter asburiae strain JBIWA002	61645	Complete	JBIWA002	2021-09-14T00:00:00Z	PRJNA725976	SAMN18916999	GCA_019968865.1	CP074177,CP074179,CP074178,CP074176,CP074180,CP074181	Kyoto University	Complete	DNBSEQ; Oxford Nanopore GridION	135x	Flye v. 2.8	1	5	6	5207969	55.551	5162	4950	lake water	2020-02-05	Japan	Japan: Shiga		collected_by:Kyoto University	25	1585	GCF_002208095.1	d__Bacteria;p__Pseudomonadota;c__Gammaproteobacteria;o__Enterobacterales;f__Enterobacteriaceae;g__Enterobacter;s__Enterobacter cloacae_M	asburiae-2
550.309	Enterobacter cloacae strain Colony350	550	Complete	Colony350	2021-07-18T00:00:00Z	PRJNA668870	SAMN17833493	GCA_019265125.1	CP078539	Ministry of Public Health-Thailand	Complete	Illumina HiSeq	89.99x	idba_ud v. V1.1.3	1	0	1	5033927	55.5557	4363		food		Thailand	Thailand: Songkhla		collected_by:Department of Disease Control, Ministry of Public Health	34	-1	GCF_000025565.1	d__Bacteria;p__Pseudomonadota;c__Gammaproteobacteria;o__Enterobacterales;f__Enterobacteriaceae;g__Enterobacter;s__Enterobacter cloacae	cloacae
158836	Enterobacter hormaechei strain AUH-ENM30	158836	Complete	AUH-ENM30	2019-11-03T00:00:00Z	PRJNA551102	SAMN13022768	GCA_009497055.1	CP045611	Lebanese American University	Complete	PacBio RSII	30.0x	HGAP v. JANUARY-2019	1		1	4869611	55.1563	4661			2016	Lebanon	Lebanon	Human, Homo sapiens	sample_type:whole genome	5	114	GCF_001729785.1	d__Bacteria;p__Pseudomonadota;c__Gammaproteobacteria;o__Enterobacterales;f__Enterobacteriaceae;g__Enterobacter;s__Enterobacter hormaechei_C	mobile-9;hormaechei-xiangfangensis-1
158837	Enterobacter hormaechei strain RHBSTW-00220	158836	Complete	RHBSTW-00220	2020-07-27T00:00:00Z	PRJNA605147	SAMN15148549	GCA_013743295.1	CP056742,CP056743,CP056744,CP056745,CP056746	University of Oxford	Complete	Hybrid: Illumina and OXFORD_NANOPORE	109.836668560382x	Unicycler v. v0.4.7	1	4	5	4852893	55.4716	4743	4578	Wastewater influent sample	2017	United Kingdom	United Kingdom		sample_type:culture;biomaterial_provider:Modernising Medical Microbiology on behalf of the REHAB Consortium, Level 7, John Radcliffe Hospital, Oxford, OX3 9DU, UK	9	108	GCF_001729785.1	d__Bacteria;p__Pseudomonadota;c__Gammaproteobacteria;o__Enterobacterales;f__Enterobacteriaceae;g__Enterobacter;s__Enterobacter hormaechei_C	mobile-9;hormaechei-oharae
2.85049e+06	Enterobacter cloacae complex sp. ECL112	2850493	Complete	ECL112	2021-06-29T00:00:00Z	PRJNA737183	SAMN19789732	GCA_019056655.1	CP077661	Yongchuan Hospital of Chongqing Medical University	Complete	Illumina; Oxford Nanopore	1083.0x	canu v. 1.6	1	0	1	4727601	55.2718	4569		sputum	2020-06-11	China	China:Yongchuan District,Chongqing		sample_type:metagenomic assembly	6	171	GCF_001729785.1	d__Bacteria;p__Pseudomonadota;c__Gammaproteobacteria;o__Enterobacterales;f__Enterobacteriaceae;g__Enterobacter;s__Enterobacter hormaechei_C	hormaechei-xiangfangensis-2
550.115	Enterobacter cloacae strain 704SK10	550	Complete	704SK10	2017-06-30T00:00:00Z	PRJNA391277	SAMN07260410	GCA_002211685.1	CP022148,CP022149,CP022150	University of Zurich	Complete	PacBio	217.0x	SMRTAnalysis v. 2.3	1	2	3	5051588	55.69	4980	4862	wastewater	2015-12	Switzerland	Switzerland:Basel		sample_type:water	17	272	GCF_001729805.1	d__Bacteria;p__Pseudomonadota;c__Gammaproteobacteria;o__Enterobacterales;f__Enterobacteriaceae;g__Enterobacter;s__Enterobacter roggenkampii	mobile-3;mobile-8;roggenkampii
1.81294e+06	Enterobacter roggenkampii strain RHBSTW-00872	1812935	Complete	RHBSTW-00872	2020-07-27T00:00:00Z	PRJNA605147	SAMN15148725	GCA_013728935.1	CP056148,CP056149	University of Oxford	Complete	Hybrid: Illumina and OXFORD_NANOPORE	170.937938004175x	Unicycler v. v0.4.7	1	1	2	4987110	55.6846	4880	4714	Wastewater effluent sample	2017	United Kingdom	United Kingdom		sample_type:culture;biomaterial_provider:Modernising Medical Microbiology on behalf of the REHAB Consortium, Level 7, John Radcliffe Hospital, Oxford, OX3 9DU, UK	16	-1	GCF_001729805.1	d__Bacteria;p__Pseudomonadota;c__Gammaproteobacteria;o__Enterobacterales;f__Enterobacteriaceae;g__Enterobacter;s__Enterobacter roggenkampii	mobile-8;roggenkampii
299767	Enterobacter ludwigii RHB47-SO-C03	299767	Complete	RHB47-SO-C03	2023-04-13T00:00:00Z	PRJNA605147	SAMN15488726		CP099327			Illumina/Nanopore	175x	Unicycler v. v0.4.4	1	0	1	4811688	54.564	4625	4508	Pooled soil sample collected from floor of poultry farm	2017	United Kingdom	United Kingdom		sample_type:culture;biomaterial_provider:Modernising Medical Microbiology on behalf of the REHAB Consortium, Level 7, John Radcliffe Hospital, Oxford, OX3 9DU, UK	32	-1	GCF_001750725.1	d__Bacteria;p__Pseudomonadota;c__Gammaproteobacteria;o__Enterobacterales;f__Enterobacteriaceae;g__Enterobacter;s__Enterobacter ludwigii	mobile-5;ludwigii
GCA_033130105.1	Enterobacter asburiae TA61661	61645	Complete	TA61661	2023-06-30	PRJDB6828	SAMD00113925	GCA_033130105.1	SAMD00113925	Department of Microbiology, Tokyo Metropolitan Institute of Public Health	OK	Illumina MiSeq; Oxford Nanopore MinION		ASM3313010v1	1	1	2	4869826	55.5		4540		2016	Japan	Japan:Tokyo, Shinjuku	Homo sapiens		26	-1	GCF_001521715.1	d__Bacteria;p__Pseudomonadota;c__Gammaproteobacteria;o__Enterobacterales;f__Enterobacteriaceae;g__Enterobacter;s__Enterobacter asburiae	asburiae-2
2.72003e+06	Enterobacter sp. DNB-S2	2720029	Complete	DNB-S2	2021-08-03T00:00:00Z	PRJNA613959	SAMN14422719	GCA_019443845.1	CP050520	Northeast Agricultural University	Complete	PacBio RSII	200.0x	Celera Assembler v. wgs-8.3	1	0	1	4728166	55.8509	4540	4438	soil	2015-06-20	China	China:Heilongjiang		sample_type:cell culture	23	-1	GCF_007035645.1	d__Bacteria;p__Pseudomonadota;c__Gammaproteobacteria;o__Enterobacterales;f__Enterobacteriaceae;g__Enterobacter;s__Enterobacter asburiae_B	mobile-9;asburiae-1
GCA_030847945.1	Enterobacter hormaechei Ehh_24	158836	Complete	Ehh_24	2023-08-21	PRJNA976530	SAMN35394413	GCA_030847945.1	SAMN35394413	University of Bern	OK	Illumina; Oxford Nanopore		ASM3084794v1	1	5	6	5054013	55		4715	lower respiratory tract	2018-08-09	Switzerland	Switzerland	Homo sapiens		7	-1	GCF_001729785.1	d__Bacteria;p__Pseudomonadota;c__Gammaproteobacteria;o__Enterobacterales;f__Enterobacteriaceae;g__Enterobacter;s__Enterobacter hormaechei_C	mobile-4;mobile-3;hormaechei-xiangfangensis-3
158836	Enterobacter hormaechei 2020CK-00202	158836	Complete	2020CK-00202	2023-01-17T00:00:00Z	PRJNA812595	SAMN15907137		CP115696,CP115697,CP115698,CP115699,CP115700			Oxford Nanopore GridION	20.0x	Unicycler v. 0.5.0	1	4	5	4971050	55.4847	4782	4648	urine	2019-06-27	USA	USA	Homo sapiens		12	113	GCF_001729785.1	d__Bacteria;p__Pseudomonadota;c__Gammaproteobacteria;o__Enterobacterales;f__Enterobacteriaceae;g__Enterobacter;s__Enterobacter hormaechei_C	mobile-10;mobile-9
550.41	Enterobacter cloacae RMCH-M23-N	550	Complete	RMCH-M23-N	2023-04-26T00:00:00Z	PRJNA956928	SAMN34233931		CP123598,CP123599,CP123600			Oxford Nanopore MinION	83x	Flye v. 2.9.1-b1780	1	2	3	5177965	54.4988	5030	4845	Blattella germanica	2019-12-01/2020-03-17	Bangladesh	Bangladesh: Rajshahi		sample_type:Bacterial cell culture;collected_by:University of Rajshahi	34	-1	GCF_000025565.1	d__Bacteria;p__Pseudomonadota;c__Gammaproteobacteria;o__Enterobacterales;f__Enterobacteriaceae;g__Enterobacter;s__Enterobacter cloacae	mobile-1;cloacae
GCA_033954935.1	Enterobacter ludwigii 21KM2472	299767	Complete	21KM2472	2023-11-27	PRJNA983988	SAMN35741682	GCA_033954935.1	SAMN35741682	University of Bern	OK	Oxford Nanopore; Illumina		ASM3395493v1	1	0	1	4633081	54.5		4247	urine	2021-10-13	Switzerland	Switzerland	Dog		32	-1	GCF_001750725.1	d__Bacteria;p__Pseudomonadota;c__Gammaproteobacteria;o__Enterobacterales;f__Enterobacteriaceae;g__Enterobacter;s__Enterobacter ludwigii	ludwigii
GCA_047119245.1	Enterobacter cloacae subsp. cloacae ATCC 13047	336306	Complete	ATCC 13047	2025-01-24	PRJNA992890	SAMN36376123	GCA_047119245.1	SAMN36376123	Imperial College London	OK	Oxford Nanopore MinION		Ecl_13047_lr_galaxy	1	2	3	5553166	54.5		5224		missing	missing	missing	Homo sapiens		33	-1	GCF_000025565.1	d__Bacteria;p__Pseudomonadota;c__Gammaproteobacteria;o__Enterobacterales;f__Enterobacteriaceae;g__Enterobacter;s__Enterobacter cloacae	mobile-4;mobile-10;cloacae
GCA_039850505.1	Enterobacter sp. HNDS-6 HNDS-6	3151599	Complete	HNDS-6	2024-05-26	PRJNA1111709	SAMN41399802	GCA_039850505.1	SAMN41399802	Zhejiang University	OK	Illumina HiSeq; PacBio RSII		ASM3985050v1	1	0	1	4655462	55		4204	soil	2021-10-10	China	China:Hangzhou			13	-1	GCF_001729765.1	d__Bacteria;p__Pseudomonadota;c__Gammaproteobacteria;o__Enterobacterales;f__Enterobacteriaceae;g__Enterobacter;s__Enterobacter kobei	kobei
158837	Enterobacter hormaechei strain Y233	158836	Complete	Y233	2020-03-01T00:00:00Z	PRJNA607390	SAMN14132375	GCA_011044215.1	CP049046,CP049048,CP049049,CP049047	Wenzhou Medical University	Complete	PacBio RSII	100.0x	Canu v. v1.8	1	3	4	5187144	54.953	5111	4874		2007-01-31	China	China:Wenzhou	Human, Homo sapiens	sample_type:single culture	10	461	GCF_001729785.1	d__Bacteria;p__Pseudomonadota;c__Gammaproteobacteria;o__Enterobacterales;f__Enterobacteriaceae;g__Enterobacter;s__Enterobacter hormaechei_C	mobile-1;mobile-5;hormaechei-steigerwaltii-3
GCA_047456135.1	Enterobacter sp. BNK-18 BNK-18	3376155	Complete	BNK-18	2025-02-05	PRJNA1177793	SAMN44451137	GCA_047456135.1	SAMN44451137	National Institute of Agricultural Sciences	OK	Oxford Nanopore PromethION		ASM4745613v1	1	0	1	4675326	54.5		4323	carrot	2023-02-01	South Korea	South Korea			32	-1	GCF_001750725.1	d__Bacteria;p__Pseudomonadota;c__Gammaproteobacteria;o__Enterobacterales;f__Enterobacteriaceae;g__Enterobacter;s__Enterobacter ludwigii	ludwigii
GCA_038626985.2	Enterobacter hormaechei 2024CK-00479	158836	Complete	2024CK-00479	2024-05-28	PRJNA812595	SAMN41094950	GCA_038626985.2	SAMN41094950	Utah Public Health Laboratory Infectious Disease submission group	OK	Oxford Nanopore GridION; Illumina MiSeq		ASM3862698v2	1	3	4	5225065	55		4840	Tissue	2024-02-16	USA	USA	Homo sapiens		12	-1	GCF_001729785.1	d__Bacteria;p__Pseudomonadota;c__Gammaproteobacteria;o__Enterobacterales;f__Enterobacteriaceae;g__Enterobacter;s__Enterobacter hormaechei_C	mobile-1;mobile-10
GCA_030706805.1	Enterobacter ludwigii 2023CK-00067	299767	Complete	2023CK-00067	2023-08-10	PRJNA812595	SAMN32978021	GCA_030706805.1	SAMN32978021	Utah Public Health Laboratory Infectious Disease submission group	OK	Illumina MiSeq; Oxford Nanopore GridION		ASM3070680v1	1	2	3	4866464	54.5		4502	urine	2023-01-10	USA	USA	Homo sapiens		32	-1	GCF_001750725.1	d__Bacteria;p__Pseudomonadota;c__Gammaproteobacteria;o__Enterobacterales;f__Enterobacteriaceae;g__Enterobacter;s__Enterobacter ludwigii	mobile-6;ludwigii
GCA_047116295.1	Enterobacter roggenkampii WL110	1812935	Complete	WL110	2025-01-24	PRJNA987327	SAMN35974179	GCA_047116295.1	SAMN35974179	The Affiliated Wenling Hospital	OK	Illumina; Oxford Nanopore		ASM4711629v1	1	5	6	5039719	56		4652	missing	2021	China	China: Wenling	Homo sapiens		17	-1	GCF_001729805.1	d__Bacteria;p__Pseudomonadota;c__Gammaproteobacteria;o__Enterobacterales;f__Enterobacteriaceae;g__Enterobacter;s__Enterobacter roggenkampii	mobile-10;roggenkampii
GCA_050166045.1	Enterobacter hormaechei A26320	158836	Complete	A26320	2025-05-06	PRJNA1136676	SAMN42539087	GCA_050166045.1	SAMN42539087	University Hospital Muenster	OK	PacBio Sequel		ASM5016604v1	1	1	2	4716658	55		4307	not collected	2022	Germany	Germany	Homo sapiens		4	-1	GCF_040096145.1	d__Bacteria;p__Pseudomonadota;c__Gammaproteobacteria;o__Enterobacterales;f__Enterobacteriaceae;g__Enterobacter;s__Enterobacter intestinihominis	mobile-9;hormaechei-hoffmannii-3
550.281	Enterobacter cloacae strain RHBSTW-00473	550	Complete	RHBSTW-00473	2020-07-27T00:00:00Z	PRJNA605147	SAMN15148625	GCA_013736615.1	CP056474,CP056475,CP056476,CP056477,CP056478,CP056479,CP056480	University of Oxford	Complete	Hybrid: Illumina and OXFORD_NANOPORE	102.372331253518x	Unicycler v. v0.4.7	1	6	7	5052372	55.601	4959	4787	Wastewater effluent sample	2017	United Kingdom	United Kingdom		sample_type:culture;biomaterial_provider:Modernising Medical Microbiology on behalf of the REHAB Consortium, Level 7, John Radcliffe Hospital, Oxford, OX3 9DU, UK	15	41	GCF_001729805.1	d__Bacteria;p__Pseudomonadota;c__Gammaproteobacteria;o__Enterobacterales;f__Enterobacteriaceae;g__Enterobacter;s__Enterobacter roggenkampii	roggenkampii
550.244	Enterobacter cloacae strain 4928STDY7071341	550	Complete	4928STDY7071341	2019-07-09T00:00:00Z	PRJEB22252	SAMEA104567451	GCA_902164705.1	LR607332	SC	Complete				1		1	5077894	54.9842	4781		faecal	2018	United Kingdom	United Kingdom	Human, Homo sapiens		4	-1	GCF_040096145.1	d__Bacteria;p__Pseudomonadota;c__Gammaproteobacteria;o__Enterobacterales;f__Enterobacteriaceae;g__Enterobacter;s__Enterobacter intestinihominis	mobile-10;mobile-9;hormaechei-hoffmannii-3
GCA_043968685.1	Enterobacter hormaechei subsp. xiangfangensis ECC-162	1296536	Complete	ECC-162	2024-10-28	PRJNA1067818	SAMN39551845	GCA_043968685.1	SAMN39551845	National Health Research Institutes	OK	Oxford Nanopore GridION and Illumina NovaSeq		ASM4396868v1	1	1	2	4912081	55.5		4475	blood	2022-09-14	Taiwan	Taiwan	Homo sapiens		7	-1	GCF_001729785.1	d__Bacteria;p__Pseudomonadota;c__Gammaproteobacteria;o__Enterobacterales;f__Enterobacteriaceae;g__Enterobacter;s__Enterobacter hormaechei_C	mobile-5;hormaechei-xiangfangensis-3
158837	Enterobacter hormaechei strain Eho-11	158836	Complete	Eho-11	2020-12-10T00:00:00Z	PRJNA599404	SAMN13747517	GCA_015910225.1	CP047721,CP047722,CP047723,CP047724,CP047725,CP047726,CP047727,CP047728	Public Health Ontario	Complete	Illumina MiSeq, Oxford Nanopore MiniION	100x	Unicycler v. v 0.4.8-BETA	1	7	8	4867545	54.6776	4820	4590	Rectal	2016-01-18	Canada	Canada:Ontario		collected_by:Public Health Ontario	8	269	GCF_001875655.1	d__Bacteria;p__Pseudomonadota;c__Gammaproteobacteria;o__Enterobacterales;f__Enterobacteriaceae;g__Enterobacter;s__Enterobacter hormaechei	mobile-1;hormaechei-hormaechei
158836	Enterobacter hormaechei strain ECC48	158836	Complete	ECC48	2021-08-10T00:00:00Z	PRJNA752244	SAMN20587858	GCA_019537315.1	JAIEUC000000000	Shenzhen People's Hospital	Complete	Oxford Nanopore	110x	Unicycler v. 0.4.8	1	5	6	5410214	54.7363	5367	5145	abdominal fluid	2016	China	China: Shenzhen	Homo sapiens	collected_by:Yang Ji	11	133	GCF_001729785.1	d__Bacteria;p__Pseudomonadota;c__Gammaproteobacteria;o__Enterobacterales;f__Enterobacteriaceae;g__Enterobacter;s__Enterobacter hormaechei_C	mobile-1;mobile-6;mobile-9;hormaechei-steigerwaltii-4
2.74267e+06	Enterobacter sp. RHBSTW-00975	2742673	Complete	RHBSTW-00975	2020-07-24T00:00:00Z	PRJNA605147	SAMN15148757	GCA_013615235.1	CP055883,CP055884,CP055886,CP055887,CP055885	University of Oxford	Complete	Hybrid: Illumina and OXFORD_NANOPORE	193.800753795745x	Unicycler v. v0.4.7	1	4	5	4987558	54.3531	4909	4747	Wastewater influent sample	2017	United Kingdom	United Kingdom		sample_type:culture;biomaterial_provider:Modernising Medical Microbiology on behalf of the REHAB Consortium, Level 7, John Radcliffe Hospital, Oxford, OX3 9DU, UK	32	13	GCF_001750725.1	d__Bacteria;p__Pseudomonadota;c__Gammaproteobacteria;o__Enterobacterales;f__Enterobacteriaceae;g__Enterobacter;s__Enterobacter ludwigii	mobile-8;ludwigii
GCA_030406505.2	Enterobacter cloacae subsp. cloacae Ecc8276_LB-HALD	336306	Complete	Ecc8276_LB-HALD	2023-08-03	PRJNA985272	SAMN35795218	GCA_030406505.2	SAMN35795218	National University Teaching Hospital Aristide le Dantec	OK	Illumina		ASM3040650v2	1	1	2	5049347	55		4609		2018-01-31	Senegal	Senegal: Dakar	Homo sapiens		34	-1	GCF_000025565.1	d__Bacteria;p__Pseudomonadota;c__Gammaproteobacteria;o__Enterobacterales;f__Enterobacteriaceae;g__Enterobacter;s__Enterobacter cloacae	mobile-5;cloacae
69218.7	Enterobacter cancerogenus CR-Eb1	69218	Complete	CR-Eb1	2018-01-03T00:00:00Z	PRJNA420145	SAMN08107552		CP025225			PacBio	90.67x	HGAP v. 2 (smrtanalysis_2.3.0)	1	0	1	4796512	55.7842	4520	4461	gut (3-4th instar larva)	2015-09	South Korea	South Korea: Daejeon	Galleria mellonella	sample_type:cell culture	28	-1	GCF_019047785.1	d__Bacteria;p__Pseudomonadota;c__Gammaproteobacteria;o__Enterobacterales;f__Enterobacteriaceae;g__Enterobacter;s__Enterobacter cancerogenus	cancerogenous
GCA_045348695.1	Enterobacter chuandaensis STK53-E	2497875	Complete	STK53-E	2024-07-24	PRJNA1134078	SAMN42392492	GCA_045348695.1	SAMN42392492	University of Zurich	OK	Illumina MiniSeq, Oxford Nanopore		ASM4534869v1	1	2	3	4792293	55.5		4423	Basil, import product	2023	Switzerland	Switzerland			29	-1	GCF_003594915.1	d__Bacteria;p__Pseudomonadota;c__Gammaproteobacteria;o__Enterobacterales;f__Enterobacteriaceae;g__Enterobacter;s__Enterobacter chuandaensis	mobile-10
GCA_030847925.1	Enterobacter hormaechei 21KM3135	158836	Complete	21KM3135	2023-08-21	PRJNA976530	SAMN35394414	GCA_030847925.1	SAMN35394414	University of Bern	OK	Illumina; Oxford Nanopore		ASM3084792v1	1	3	4	5024160	55		4761	wound swab	2021-12-30	Switzerland	Switzerland	Dog		5	-1	GCF_001729785.1	d__Bacteria;p__Pseudomonadota;c__Gammaproteobacteria;o__Enterobacterales;f__Enterobacteriaceae;g__Enterobacter;s__Enterobacter hormaechei_C	mobile-2;mobile-3;mobile-5;hormaechei-xiangfangensis-1
158836	Enterobacter hormaechei cre46	158836	Complete	cre46	2022-05-31T00:00:00Z	PRJNA524073	SAMN10995736	GCA_023612855.1	CP039384,CP039385,CP039386,CP039387		Complete	PacBio Sequel	198.0x	canu v. canu-1.6	1	3	4	5223713	55.1695	5318	5095		2018-12-23	China	China:Jiamusi		sample_type:whole organism	10	1120	GCF_001729785.1	d__Bacteria;p__Pseudomonadota;c__Gammaproteobacteria;o__Enterobacterales;f__Enterobacteriaceae;g__Enterobacter;s__Enterobacter hormaechei_C	mobile-10;mobile-6;hormaechei-steigerwaltii-3
GCA_035324935.1	Enterobacter ludwigii ES13E	299767	Complete	ES13E	2024-01-09	PRJNA998770	SAMN37486346	GCA_035324935.1	SAMN37486346	Universidad de Leon	OK	Oxford Nanopore GridION		ASM3532493v1	1	0	1	4938084	54.5		4576	Escarole	2020-10-19	Spain	Spain: northwest			32	-1	GCF_001750725.1	d__Bacteria;p__Pseudomonadota;c__Gammaproteobacteria;o__Enterobacterales;f__Enterobacteriaceae;g__Enterobacter;s__Enterobacter ludwigii	ludwigii
299767	Enterobacter ludwigii RHB28-E3-C01	299767	Complete	RHB28-E3-C01	2023-04-13T00:00:00Z	PRJNA605147	SAMN15488597		CP099310			Illumina/Nanopore	176x	Unicycler v. v0.4.4	1	0	1	4687823	54.7416	4479	4358	Pooled sediment sample collected from floor of pig farm	2017	United Kingdom	United Kingdom		sample_type:culture;biomaterial_provider:Modernising Medical Microbiology on behalf of the REHAB Consortium, Level 7, John Radcliffe Hospital, Oxford, OX3 9DU, UK	32	-1	GCF_001750725.1	d__Bacteria;p__Pseudomonadota;c__Gammaproteobacteria;o__Enterobacterales;f__Enterobacteriaceae;g__Enterobacter;s__Enterobacter ludwigii	mobile-5;ludwigii
GCA_043973405.1	Enterobacter mori ECC-007	539813	Complete	ECC-007	2024-10-28	PRJNA1067818	SAMN39551820	GCA_043973405.1	SAMN39551820	National Health Research Institutes	OK	Oxford Nanopore GridION and Illumina NovaSeq		ASM4397340v1	1	0	1	4933667	55.5		4518	urine	2022-07-04	Taiwan	Taiwan	Homo sapiens		20	-1	GCF_000211415.1	d__Bacteria;p__Pseudomonadota;c__Gammaproteobacteria;o__Enterobacterales;f__Enterobacteriaceae;g__Enterobacter;s__Enterobacter mori	mobile-5;mori
550.283	Enterobacter cloacae strain RHBSTW-00675	550	Complete	RHBSTW-00675	2020-07-27T00:00:00Z	PRJNA605147	SAMN15148680	GCA_013739155.1	CP056766,CP056767,CP056768,CP056769,CP056770	University of Oxford	Complete	Hybrid: Illumina and OXFORD_NANOPORE	113.634895689311x	Unicycler v. v0.4.7	1	4	5	4911002	55.7278	4845	4694	Wastewater influent sample	2017	United Kingdom	United Kingdom		sample_type:culture;biomaterial_provider:Modernising Medical Microbiology on behalf of the REHAB Consortium, Level 7, John Radcliffe Hospital, Oxford, OX3 9DU, UK	25	24	GCF_002208095.1	d__Bacteria;p__Pseudomonadota;c__Gammaproteobacteria;o__Enterobacterales;f__Enterobacteriaceae;g__Enterobacter;s__Enterobacter cloacae_M	mobile-10;asburiae-2
GCA_041410215.1	Enterobacter hormaechei CRECL55	158836	Complete	CRECL55	2024-08-21	PRJNA791797	SAMN43023879	GCA_041410215.1	SAMN43023879	China Medical University	OK	Illumina MiSeq; Oxford Nanopore MinION		ASM4141021v1	1	4	5	5263976	55		4931	urine	2020-12-20	Taiwan	Taiwan: Taichung	Homo sapiens		1	-1	GCF_040096145.1	d__Bacteria;p__Pseudomonadota;c__Gammaproteobacteria;o__Enterobacterales;f__Enterobacteriaceae;g__Enterobacter;s__Enterobacter intestinihominis	mobile-2;hormaechei-hoffmannii-1
550.151	Enterobacter cloacae ECNIH4	550	Complete	ECNIH4	2014-11-17T00:00:00Z	PRJNA251384	SAMN02821150	GCA_000784865.1	CP009850.1,CP009851.1,CP009852.1,CP009853.1	NIH	Complete	PacBio RSII		SMRT Portal v. 2.0	1	3	4	4946444	54.98	4628	4514	sink drain	2012	USA	United States			13	191	GCF_001729765.1	d__Bacteria;p__Pseudomonadota;c__Gammaproteobacteria;o__Enterobacterales;f__Enterobacteriaceae;g__Enterobacter;s__Enterobacter kobei	mobile-3;kobei
GCA_030847985.1	Enterobacter hormaechei Ehh_22	158836	Complete	Ehh_22	2023-08-21	PRJNA976530	SAMN35394411	GCA_030847985.1	SAMN35394411	University of Bern	OK	Illumina; Oxford Nanopore		ASM3084798v1	1	3	4	5215325	55		4827	rectal swab	2018-02-21	Switzerland	Switzerland	Homo sapiens		12	-1	GCF_001729785.1	d__Bacteria;p__Pseudomonadota;c__Gammaproteobacteria;o__Enterobacterales;f__Enterobacteriaceae;g__Enterobacter;s__Enterobacter hormaechei_C	mobile-2;mobile-3;mobile-9;hormaechei-steigerwaltii-1
GCA_050178685.1	Enterobacter hormaechei 24129	158836	Complete	24129	2025-05-06	PRJNA1136676	SAMN42539002	GCA_050178685.1	SAMN42539002	University Hospital Muenster	OK	PacBio Sequel		ASM5017868v1	1	3	4	5058805	55		4653	not collected	2022	Germany	Germany	Homo sapiens		12	-1	GCF_001729785.1	d__Bacteria;p__Pseudomonadota;c__Gammaproteobacteria;o__Enterobacterales;f__Enterobacteriaceae;g__Enterobacter;s__Enterobacter hormaechei_C	mobile-5;hormaechei-steigerwaltii-1
299767	Enterobacter ludwigii strain CEB04	299767	Complete	CEB04	2020-03-19T00:00:00Z	PRJNA531388	SAMN11357407	GCA_011463635.1	CP039741	Karolinska institutet	Complete	PacBio	284.0x	HGAP v. 4	1	0	1	4892475	54.4979	4792	4670	Urinary Tract Catheters	2003-09-24	Sweden	Sweden	Human, Homo sapiens	collected_by:Xiaoda Wang, Ingrid Ehren, Annelie Brauner and Ute Romling	32	446	GCF_001750725.1	d__Bacteria;p__Pseudomonadota;c__Gammaproteobacteria;o__Enterobacterales;f__Enterobacteriaceae;g__Enterobacter;s__Enterobacter ludwigii	mobile-5;ludwigii
550.245	Enterobacter cloacae strain 4928STDY7071163	550	Complete	4928STDY7071163	2019-07-09T00:00:00Z	PRJEB22252	SAMEA104567262	GCA_902166535.1	LR607345	SC	Complete				1		1	4738893	55.8254	4117		faecal	2018	United Kingdom	United Kingdom	Human, Homo sapiens		4	268	GCF_040096145.1	d__Bacteria;p__Pseudomonadota;c__Gammaproteobacteria;o__Enterobacterales;f__Enterobacteriaceae;g__Enterobacter;s__Enterobacter intestinihominis	hormaechei-hoffmannii-3
158836	Enterobacter hormaechei strain 48411CZ	158836	Complete	48411CZ	2021-11-01T00:00:00Z	PRJNA772913	SAMN22377411	GCA_020695725.1	CP085780,CP085781,CP085782,CP085783,CP085784	Charles University in Prague	Complete	PacBio Sequel	822x	Microbial assembly v. v.1	1	4	5	4979516	55.3012	4903	4733	bile	2019-01	Czech Republic	Czech Republic: Prague	Homo sapiens	collected_by:Fakultni nemocnice Bulovka	12	1734	GCF_001729785.1	d__Bacteria;p__Pseudomonadota;c__Gammaproteobacteria;o__Enterobacterales;f__Enterobacteriaceae;g__Enterobacter;s__Enterobacter hormaechei_C	mobile-4;mobile-9;hormaechei-steigerwaltii-3
158837	Enterobacter hormaechei strain RHBSTW-00040	158836	Complete	RHBSTW-00040	2020-07-24T00:00:00Z	PRJNA605147	SAMN15148460	GCA_013629675.1	CP058175,CP058176,CP058177,CP058178,CP058179	University of Oxford	Complete	Hybrid: Illumina and PACBIO_SMRT	91.5072874969504x	Unicycler v. v0.4.7	1	4	5	4980105	54.8996	4941	4729	Freshwater sample from downstream of wastewater treatment plant	2017	United Kingdom	United Kingdom		sample_type:culture;biomaterial_provider:Modernising Medical Microbiology on behalf of the REHAB Consortium, Level 7, John Radcliffe Hospital, Oxford, OX3 9DU, UK	4	145	GCF_040096145.1	d__Bacteria;p__Pseudomonadota;c__Gammaproteobacteria;o__Enterobacterales;f__Enterobacteriaceae;g__Enterobacter;s__Enterobacter intestinihominis	mobile-7;hormaechei-hoffmannii-3
GCA_043966005.1	Enterobacter hormaechei subsp. xiangfangensis ECC-239	1296536	Complete	ECC-239	2024-10-28	PRJNA1067818	SAMN39551857	GCA_043966005.1	SAMN39551857	National Health Research Institutes	OK	Oxford Nanopore GridION and Illumina NovaSeq		ASM4396600v1	1	5	6	5607467	54.5		5321	wound	2022-10-24	Taiwan	Taiwan	Homo sapiens		12	-1	GCF_001729785.1	d__Bacteria;p__Pseudomonadota;c__Gammaproteobacteria;o__Enterobacterales;f__Enterobacteriaceae;g__Enterobacter;s__Enterobacter hormaechei_C	mobile-1;mobile-2;mobile-5;mobile-9;hormaechei-steigerwaltii-1
GCA_045037665.1	Enterobacter hormaechei 98213	158836	Complete	98213	2024-11-19	PRJNA1180919	SAMN44530445	GCA_045037665.1	SAMN44530445	Leibniz Institute of Photonic Technology	OK	Oxford Nanopore MinION		ASM4503766v1	1	2	3	5030652	54.5		4635	swab	2020/2023	Egypt	Egypt: Alexandria	Homo sapiens		8	-1	GCF_001875655.1	d__Bacteria;p__Pseudomonadota;c__Gammaproteobacteria;o__Enterobacterales;f__Enterobacteriaceae;g__Enterobacter;s__Enterobacter hormaechei	mobile-1;mobile-3;hormaechei-hormaechei
881260	Enterobacter bugandensis strain FDAARGOS_1520 strain Not applicable	881260	Complete	Not applicable	2021-09-23T00:00:00Z	PRJNA231221	SAMN21218876	GCA_020097235.1	CP083620,CP083621	US Food and Drug Administration	Complete	Pacbio; Illumina	1202.73x	SMRT v. 9.0.0, HGAP v. 4.0	1	1	2	5022873	55.4384	4843	4704			Germany	Germany: Braunschweig		collected_by:DSMZ	31	495	GCF_900324475.1	d__Bacteria;p__Pseudomonadota;c__Gammaproteobacteria;o__Enterobacterales;f__Enterobacteriaceae;g__Enterobacter;s__Enterobacter bugandensis	mobile-1;mobile-5;bugandensis
1.81294e+06	Enterobacter roggenkampii strain RHBSTW-00144	1812935	Complete	RHBSTW-00144	2020-07-30T00:00:00Z	PRJNA605147	SAMN15148514	GCA_013927185.1	CP055995,CP055996	University of Oxford	Complete	Hybrid: Illumina and PACBIO_SMRT	94.3068392825755x	Unicycler v. v0.4.7	1	1	2	5012307	55.4303	5026	4829	Wastewater effluent sample	2017	United Kingdom	United Kingdom		sample_type:culture;biomaterial_provider:Modernising Medical Microbiology on behalf of the REHAB Consortium, Level 7, John Radcliffe Hospital, Oxford, OX3 9DU, UK	16	486	GCF_001729805.1	d__Bacteria;p__Pseudomonadota;c__Gammaproteobacteria;o__Enterobacterales;f__Enterobacteriaceae;g__Enterobacter;s__Enterobacter roggenkampii	mobile-7;roggenkampii
GCA_043968005.1	Enterobacter hormaechei subsp. xiangfangensis ECC-181	1296536	Complete	ECC-181	2024-10-28	PRJNA1067818	SAMN39551849	GCA_043968005.1	SAMN39551849	National Health Research Institutes	OK	Oxford Nanopore GridION and Illumina NovaSeq		ASM4396800v1	1	6	7	4757620	55.5		4481	urine	2022-09-19	Taiwan	Taiwan	Homo sapiens		7	-1	GCF_001729785.1	d__Bacteria;p__Pseudomonadota;c__Gammaproteobacteria;o__Enterobacterales;f__Enterobacteriaceae;g__Enterobacter;s__Enterobacter hormaechei_C	mobile-7;mobile-5;hormaechei-xiangfangensis-3
158836	Enterobacter hormaechei strain RIVM_C034192	158836	Complete	RIVM_C034192	2021-03-03T00:00:00Z	PRJNA695145	SAMN17615676	GCA_017161605.1	CP071009,CP071010	National Institute for Public Health and the Environment	Complete	Oxford Nanopore MiniION	30x	Unicycler v. 0.4.4	1	1	2	5074881	54.6572	4921	4737		2020	Netherlands	Netherlands	Homo sapiens	sample_type:Chromosome	1	78	GCF_040096145.1	d__Bacteria;p__Pseudomonadota;c__Gammaproteobacteria;o__Enterobacterales;f__Enterobacteriaceae;g__Enterobacter;s__Enterobacter intestinihominis	mobile-1;hormaechei-hoffmannii-1
158836	Enterobacter hormaechei strain 4285	158836	Complete	4285	2022-09-04T00:00:00Z	PRJNA836696	SAMN28174055	GCA_024917395.1	CP103577,CP103578	University of Texas MD Anderson Cancer Center		Oxford Nanopore GridION	460x	Flye v. 2.8.3-b1695	1	1	2	4950435	54.9641	4866	4699	blood	2019-04-17	USA	USA: Houston	Homo sapiens	collected_by:MDACC	12	141	GCF_001729785.1	d__Bacteria;p__Pseudomonadota;c__Gammaproteobacteria;o__Enterobacterales;f__Enterobacteriaceae;g__Enterobacter;s__Enterobacter hormaechei_C	mobile-1;mobile-9
GCA_047302675.1	Enterobacter hormaechei subsp. xiangfangensis HD1692	1296536	Complete	HD1692	2025-01-29	PRJNA993565	SAMN36399226	GCA_047302675.1	SAMN36399226	The Second Affiliated Hospital of Soochow University	OK	nanopore		ASM4730267v1	1	3	4	5280306	55		4935	Wound secretion	2017	China	China: Ningxia, Yinchuan	Homo sapiens		12	-1	GCF_001729785.1	d__Bacteria;p__Pseudomonadota;c__Gammaproteobacteria;o__Enterobacterales;f__Enterobacteriaceae;g__Enterobacter;s__Enterobacter hormaechei_C	hormaechei-steigerwaltii-1
299766	Enterobacter hormaechei subsp. steigerwaltii WYTS.MG41	299766	Complete	WYTS.MG41	2023-01-19T00:00:00Z	PRJNA917514	SAMN32541572		CP115874			Illumina NovaSeq; Oxford Nanopore MinION	113.0x	Unicycler v. 0.4.8-beta	1	0	1	4656323	55.6053	4378	4274	marine sediment	2021-07	Hong Kong	Hong Kong: Aberdeen typhoon shelter		sample_type:Pure isolate;collected_by:Winston Y. T. Shen	12	1226	GCF_001729785.1	d__Bacteria;p__Pseudomonadota;c__Gammaproteobacteria;o__Enterobacterales;f__Enterobacteriaceae;g__Enterobacter;s__Enterobacter hormaechei_C	mobile-5;hormaechei-steigerwaltii-1
158837	Enterobacter hormaechei strain RHBSTW-00198	158836	Complete	RHBSTW-00198	2020-07-27T00:00:00Z	PRJNA605147	SAMN15148534	GCA_013744415.1	CP056756,CP056757,CP056758,CP056759	University of Oxford	Complete	Hybrid: Illumina and PACBIO_SMRT	107.202796037712x	Unicycler v. v0.4.7	1	3	4	4861737	55.4631	4721	4561	Freshwater sample from downstream of wastewater treatment plant	2017	United Kingdom	United Kingdom		sample_type:culture;biomaterial_provider:Modernising Medical Microbiology on behalf of the REHAB Consortium, Level 7, John Radcliffe Hospital, Oxford, OX3 9DU, UK	9	-1	GCF_001729785.1	d__Bacteria;p__Pseudomonadota;c__Gammaproteobacteria;o__Enterobacterales;f__Enterobacteriaceae;g__Enterobacter;s__Enterobacter hormaechei_C	mobile-9;hormaechei-oharae
1.81294e+06	Enterobacter roggenkampii strain enterobacter cloacae	1812935	Complete	enterobacter cloacae	2020-09-08T00:00:00Z	PRJNA659404	SAMN15905311	GCA_014490845.1	CP060737,CP060738,CP060739,CP060740,CP060741	Shenzhen People's Hospital	Complete	Oxford Nanopore	110.0x	Unicycler v. v0.4.8	1	4	5	4986223	55.964	4803	4648	sewage water	2019-10	China	China: Guangdong		collected_by:Shenzhen People's Hospital	15	1059	GCF_001729805.1	d__Bacteria;p__Pseudomonadota;c__Gammaproteobacteria;o__Enterobacterales;f__Enterobacteriaceae;g__Enterobacter;s__Enterobacter roggenkampii	mobile-7;roggenkampii
GCA_043974645.1	Enterobacter hormaechei subsp. hoffmannii ECC-014	1812934	Complete	ECC-014	2024-10-28	PRJNA1067818	SAMN39551821	GCA_043974645.1	SAMN39551821	National Health Research Institutes	OK	Oxford Nanopore GridION and Illumina NovaSeq		ASM4397464v1	1	4	5	4909604	55		4548	urine	2022-07-06	Taiwan	Taiwan	Homo sapiens		1	-1	GCF_040096145.1	d__Bacteria;p__Pseudomonadota;c__Gammaproteobacteria;o__Enterobacterales;f__Enterobacteriaceae;g__Enterobacter;s__Enterobacter intestinihominis	mobile-2;hormaechei-hoffmannii-1
550.153	Enterobacter cloacae strain AR_0072	550	Complete	AR_0072	2018-02-27T00:00:00Z	PRJNA292904	SAMN04014913	GCA_002954165.1	CP026850,CP026851,CP026852	Centers for Disease Control and Prevention	Complete	PacBio RSII	194x	HGAP v. 2.3	1	2	3	4875791	55.4679	4805	4700							9	108	GCF_001729785.1	d__Bacteria;p__Pseudomonadota;c__Gammaproteobacteria;o__Enterobacterales;f__Enterobacteriaceae;g__Enterobacter;s__Enterobacter hormaechei_C	mobile-8;hormaechei-oharae
1.29654e+06	Enterobacter hormaechei subsp. xiangfangensis HD8642	1296536	Complete	HD8642	2022-11-09T00:00:00Z	PRJNA824643	SAMN27409789	GCA_026109755.1	CP095276,CP095277,CP095278,CP095279		Complete	Oxford Nanopore	100.0x	Unicycler v. v0.4.9	1	3	4	5016836	55.3325	4871	4727	respiratory tract	2020	China	China: Sichuan, Chengdu	Homo sapiens	collected_by:Sichuan Provincial People's Hospital	12	116	GCF_001729785.1	d__Bacteria;p__Pseudomonadota;c__Gammaproteobacteria;o__Enterobacterales;f__Enterobacteriaceae;g__Enterobacter;s__Enterobacter hormaechei_C	mobile-2;mobile-6;mobile-5;hormaechei-steigerwaltii-1
550.316	Enterobacter cloacae strain ECl_1.VN	550	Complete	ECl_1.VN	2021-10-21T00:00:00Z	PRJNA769740	SAMN22169090	GCA_020540925.1	CP085080	Univeristy of Pretoria and National Health Laboratory Services	Complete	PacBio Sequel	90x	HGAP v. 2021	1	0	1	4918254	54.9631	4647	4529	rectal swab of pregnant women	2020-12-10	South Africa	South Africa: Pretoria	Homo sapiens	collected_by:Virginia	34	-1	GCF_000025565.1	d__Bacteria;p__Pseudomonadota;c__Gammaproteobacteria;o__Enterobacterales;f__Enterobacteriaceae;g__Enterobacter;s__Enterobacter cloacae	mobile-5;cloacae
1.81294e+06	Enterobacter roggenkampii strain RHBSTW-00123	1812935	Complete	RHBSTW-00123	2020-07-24T00:00:00Z	PRJNA605147	SAMN15148498	GCA_013708155.1	CP055397,CP055398,CP055399,CP055400,CP055403,CP055401,CP055402	University of Oxford	Complete	Hybrid: Illumina and PACBIO_SMRT	101.793619665256x	Unicycler v. v0.4.7	1	6	7	4944024	55.5327	4813	4645	Wastewater influent sample	2017	United Kingdom	United Kingdom		sample_type:culture;biomaterial_provider:Modernising Medical Microbiology on behalf of the REHAB Consortium, Level 7, John Radcliffe Hospital, Oxford, OX3 9DU, UK	16	1168	GCF_001729805.1	d__Bacteria;p__Pseudomonadota;c__Gammaproteobacteria;o__Enterobacterales;f__Enterobacteriaceae;g__Enterobacter;s__Enterobacter roggenkampii	mobile-8;roggenkampii
GCA_050239815.1	Enterobacter hormaechei A26371	158836	Complete	A26371	2025-05-07	PRJNA1136676	SAMN42539119	GCA_050239815.1	SAMN42539119	University Hospital Muenster	OK	PacBio Sequel		ASM5023981v1	1	0	1	4814225	55		4441	not collected	2022	Germany	Germany	Homo sapiens		4	-1	GCF_040096145.1	d__Bacteria;p__Pseudomonadota;c__Gammaproteobacteria;o__Enterobacterales;f__Enterobacteriaceae;g__Enterobacter;s__Enterobacter intestinihominis	mobile-9;hormaechei-hoffmannii-3
550.309	Enterobacter cloacae strain Colony416	550	Complete	Colony416	2021-07-18T00:00:00Z	PRJNA668870	SAMN17833498	GCA_019265065.1	CP078536	Ministry of Public Health-Thailand	Complete	Illumina HiSeq	88.399x	idba_ud v. V1.1.3	1	0	1	5033927	55.534	4352		food		Thailand	Thailand: Nakhon Ratchasima		collected_by:Department of Disease Control, Ministry of Public Health	34	922	GCF_000025565.1	d__Bacteria;p__Pseudomonadota;c__Gammaproteobacteria;o__Enterobacterales;f__Enterobacteriaceae;g__Enterobacter;s__Enterobacter cloacae	cloacae
GCA_031852185.1	Enterobacter hormaechei subsp. hormaechei Naas 2022_1	301105	Complete	Naas 2022_1	2023-09-24	PRJNA1017966	SAMN37418113	GCA_031852185.1	SAMN37418113	National Institute of Agricultural Sciences	OK	PacBio Sequel; Illumina		ASM3185218v1	1	0	1	4546522	55.5		4138	agricultural soil	2022	South Korea	South Korea	missing		8	-1	GCF_001875655.1	d__Bacteria;p__Pseudomonadota;c__Gammaproteobacteria;o__Enterobacterales;f__Enterobacteriaceae;g__Enterobacter;s__Enterobacter hormaechei	hormaechei-hormaechei
550.158	Enterobacter cloacae strain 20710	550	Complete	20710	2018-06-25T00:00:00Z	PRJNA476055	SAMN09425565	GCA_003264955.1	CP030076,CP030077,CP030078,CP030079,CP030080,CP030081	Zhejiang University	Complete	PacBio	100.0x	HGAP v. 3	1	5	6	5545020	54.5767	5636	5497	sptum	2011-08	China	China:Shandong	Human, Homo sapiens	collected_by:Zhou Kai	7	200	GCF_001729785.1	d__Bacteria;p__Pseudomonadota;c__Gammaproteobacteria;o__Enterobacterales;f__Enterobacteriaceae;g__Enterobacter;s__Enterobacter hormaechei_C	mobile-1;mobile-2;hormaechei-xiangfangensis-3
158836	Enterobacter hormaechei strain 80014967	158836	Complete	80014967	2022-09-22T00:00:00Z	PRJNA873893	SAMN30506756	GCA_025369895.1	CP104471,CP104468,CP104469,CP104470	The Second Affiliated Hospital of Anhui Medical University		Illumina HiSeq	186.0x	FALCON-Unzip v. v0.3.0.	1	3	4	4865148	55.1284	4747	4576	blood	2021-05-02	China	China:Anhui	Homo sapiens	sample_type:Genome assembly metadata	7	270	GCF_001729785.1	d__Bacteria;p__Pseudomonadota;c__Gammaproteobacteria;o__Enterobacterales;f__Enterobacteriaceae;g__Enterobacter;s__Enterobacter hormaechei_C	mobile-8;hormaechei-xiangfangensis-3
550.226	Enterobacter cloacae strain Effluent_4	550	Complete	Effluent_4	2019-04-21T00:00:00Z	PRJNA529503	SAMN11268908	GCA_004801595.1	CP039303,CP039305,CP039306,CP039307,CP039304,CP039308,CP039309,CP039310	University of Oxford	Complete	Hybrid assembly: Illumina HiSeq 4000 and	30x	Unicycler v. v0.4.0	1	7	8	5393286	54.5763	5264	5116	Treated sewage effluent	2016	United Kingdom	United Kingdom: Cholsey Sewage Treatment Works		sample_type:Single colony culture	34	1421	GCF_000025565.1	d__Bacteria;p__Pseudomonadota;c__Gammaproteobacteria;o__Enterobacterales;f__Enterobacteriaceae;g__Enterobacter;s__Enterobacter cloacae	mobile-7;cloacae
GCA_039718975.1	Enterobacter chuandaensis E20191216	2497875	Complete	E20191216	2024-05-21	PRJNA827035	SAMN27594634	GCA_039718975.1	SAMN27594634	Zhejiang A&F University	OK	PacBio		ASM3971897v1	1	1	2	4919140	55.5		4527	China: Zhejiang	2019-12-16	China	China: Hangzhou	Duck		29	-1	GCF_003594915.1	d__Bacteria;p__Pseudomonadota;c__Gammaproteobacteria;o__Enterobacterales;f__Enterobacteriaceae;g__Enterobacter;s__Enterobacter chuandaensis
GCA_050164895.1	Enterobacter hormaechei A26323	158836	Complete	A26323	2025-05-06	PRJNA1136676	SAMN42539090	GCA_050164895.1	SAMN42539090	University Hospital Muenster	OK	PacBio Sequel		ASM5016489v1	1	3	4	4907917	55.5		4485	not collected	2022	Germany	Germany	Homo sapiens		10	-1	GCF_001729785.1	d__Bacteria;p__Pseudomonadota;c__Gammaproteobacteria;o__Enterobacterales;f__Enterobacteriaceae;g__Enterobacter;s__Enterobacter hormaechei_C	mobile-8;hormaechei-steigerwaltii-3
158837	Enterobacter hormaechei strain RHBSTW-00333	158836	Complete	RHBSTW-00333	2020-07-27T00:00:00Z	PRJNA605147	SAMN15148580	GCA_013738375.1	CP056719,CP056720,CP056721,CP056722,CP056723,CP056724,CP056725,CP056726	University of Oxford	Complete	Hybrid: Illumina and OXFORD_NANOPORE	73.7468655459429x	Unicycler v. v0.4.7	1	7	8	5215023	54.9274	5254	5035	Wastewater effluent sample	2017	United Kingdom	United Kingdom		sample_type:culture;biomaterial_provider:Modernising Medical Microbiology on behalf of the REHAB Consortium, Level 7, John Radcliffe Hospital, Oxford, OX3 9DU, UK	3	286	GCF_040096145.1	d__Bacteria;p__Pseudomonadota;c__Gammaproteobacteria;o__Enterobacterales;f__Enterobacteriaceae;g__Enterobacter;s__Enterobacter intestinihominis	hormaechei-hoffmannii-2
2.74266e+06	Enterobacter sp. RHBSTW-00593	2742656	Complete	RHBSTW-00593	2020-07-28T00:00:00Z	PRJNA605147	SAMN15148659	GCA_013784105.1	CP056393,CP056394	University of Oxford	Complete	Hybrid: Illumina and OXFORD_NANOPORE	65.7551518195025x	Unicycler v. v0.4.7	1	1	2	5018130	54.4905	4855	4710	Freshwater sample from upstream of wastewater treatment plant	2017	United Kingdom	United Kingdom		sample_type:culture;biomaterial_provider:Modernising Medical Microbiology on behalf of the REHAB Consortium, Level 7, John Radcliffe Hospital, Oxford, OX3 9DU, UK	32	374	GCF_001750725.1	d__Bacteria;p__Pseudomonadota;c__Gammaproteobacteria;o__Enterobacterales;f__Enterobacteriaceae;g__Enterobacter;s__Enterobacter ludwigii	mobile-10;mobile-5;ludwigii
GCA_051089675.1	Enterobacter hormaechei NY5732	158836	Complete	NY5732	2025-06-26	PRJNA1190526	SAMN45048884	GCA_051089675.1	SAMN45048884	Academy of Military Medical Science	OK	PacBio RSII		ASM5108967v1	1	3	4	5211848	55		4907	cerebrospinal fluid	2014	China	China: Hunan	Homo sapiens		10	-1	GCF_001729785.1	d__Bacteria;p__Pseudomonadota;c__Gammaproteobacteria;o__Enterobacterales;f__Enterobacteriaceae;g__Enterobacter;s__Enterobacter hormaechei_C	mobile-1;mobile-6;mobile-5;hormaechei-steigerwaltii-2
550.114	Enterobacter cloacae strain AR_0163	550	Complete	AR_0163	2017-06-13T00:00:00Z	PRJNA292902	SAMN04015004	GCA_002192355.1	CP021749,CP021750	Centers for Disease Control and Prevention	Complete	PacBio RSII	165x	canu v. 1.3	1	1	2	5215817	54.9	5114	4983							12	88	GCF_001729785.1	d__Bacteria;p__Pseudomonadota;c__Gammaproteobacteria;o__Enterobacterales;f__Enterobacteriaceae;g__Enterobacter;s__Enterobacter hormaechei_C	mobile-1;mobile-5;hormaechei-steigerwaltii-3
GCA_040437135.1	Enterobacter hormaechei 273722-2	158836	Complete	273722-2	2024-07-01	PRJNA1120246	SAMN41685801	GCA_040437135.1	SAMN41685801	shandong university	OK	Oxford Nanopore PromethION		ASM4043713v1	1	0	1	4619015	55.5		4237		2023-09-14	China	China:Qingdao	Homo sapiens		7	-1	GCF_001729785.1	d__Bacteria;p__Pseudomonadota;c__Gammaproteobacteria;o__Enterobacterales;f__Enterobacteriaceae;g__Enterobacter;s__Enterobacter hormaechei_C	hormaechei-xiangfangensis-1
550.158	Enterobacter cloacae strain 234	550	Complete	234	2018-06-05T00:00:00Z	PRJNA278886	SAMN05510455	GCA_003186415.1	CP021162,CP021163	Brigham & Women's Hospital	Complete	PacBio	362.0x	HGAP v. v.3.0	1	1	2	4724855	55.4734	4566	4479	wound	2016	USA	USA:Boston	Human, Homo sapiens	collected_by:Xiaomin Zhao	7	1795	GCF_001729785.1	d__Bacteria;p__Pseudomonadota;c__Gammaproteobacteria;o__Enterobacterales;f__Enterobacteriaceae;g__Enterobacter;s__Enterobacter hormaechei_C	mobile-5;hormaechei-xiangfangensis-3
550.642	Enterobacter cloacae strain colR/S	550	Complete	colR/S	2016-04-15T00:00:00Z	PRJNA263343	SAMN03099688	GCA_001620245.1	CP010512,CP010513	Emory University	Complete	PacBio	50.0x	Celera Assembler v. wgs-8.1		1	2	4852104	55.55	5001	4082	bronchoalveolar lavage from kidney transplant patient	2013	USA	USA: Georgia: Atlanta	Human, Homo sapiens	collected_by:Emory University	24	252	GCF_002208095.1	d__Bacteria;p__Pseudomonadota;c__Gammaproteobacteria;o__Enterobacterales;f__Enterobacteriaceae;g__Enterobacter;s__Enterobacter cloacae_M	mobile-9;asburiae-2
61645.6	Enterobacter asburiae 16773-yvys	61645	Complete	16773-yvys	2022-04-18T00:00:00Z	PRJNA762162	SAMN21379551	GCA_023101705.1	CP083842,CP083843,CP083844,CP083845,CP083846,CP083847,CP083848		Complete	Oxford Nanopore MinION	10x	Unicycler v. v0.4.8	1	6	7	5277234	55.0853	5360	5083	sputum	2016-07	China	China	Homo sapiens	collected_by:Yushan Cui	24	252	GCF_002208095.1	d__Bacteria;p__Pseudomonadota;c__Gammaproteobacteria;o__Enterobacterales;f__Enterobacteriaceae;g__Enterobacter;s__Enterobacter cloacae_M	mobile-1;mobile-8;asburiae-2
158837	Enterobacter hormaechei strain Eho-E4	158836	Complete	Eho-E4	2020-12-10T00:00:00Z	PRJNA599404	SAMN13747521	GCA_015910325.1	CP048696,CP048697,CP048698,CP048699,CP048700,CP048701,CP048702	Public Health Ontario	Complete	Oxford Nanopore MiniION	100x	Unicycler v. v 0.4.8-BETA	1	6	7	5652128	54.4786	5714	5430	surface water	2015-08-04	Canada	Canada:Ontario		collected_by:Public Health Ontario	10	93	GCF_001729785.1	d__Bacteria;p__Pseudomonadota;c__Gammaproteobacteria;o__Enterobacterales;f__Enterobacteriaceae;g__Enterobacter;s__Enterobacter hormaechei_C	mobile-1;mobile-9;hormaechei-steigerwaltii-2
GCA_036080915.2	Enterobacter hormaechei 2024CK-00067	158836	Complete	2024CK-00067	2024-04-02	PRJNA812595	SAMN39595400	GCA_036080915.2	SAMN39595400	Utah Public Health Laboratory Infectious Disease submission group	OK	Illumina MiSeq; Oxford Nanopore GridION		ASM3608091v2	1	4	5	5193450	55		4816	Wound/Abscess	2023-12-09	USA	USA	Homo sapiens		5	-1	GCF_001729785.1	d__Bacteria;p__Pseudomonadota;c__Gammaproteobacteria;o__Enterobacterales;f__Enterobacteriaceae;g__Enterobacter;s__Enterobacter hormaechei_C	mobile-1;hormaechei-xiangfangensis-1
GCA_041378905.1	Enterobacter hormaechei CRECL61	158836	Complete	CRECL61	2024-08-20	PRJNA791797	SAMN42902467	GCA_041378905.1	SAMN42902467	China Medical University	OK	Illumina MiSeq; Oxford Nanopore MinION		ASM4137890v1	1	4	5	5040135	55		4683	blood	2021-01-09	Taiwan	Taiwan: Taichung	Homo sapiens		1	-1	GCF_040096145.1	d__Bacteria;p__Pseudomonadota;c__Gammaproteobacteria;o__Enterobacterales;f__Enterobacteriaceae;g__Enterobacter;s__Enterobacter intestinihominis	mobile-2;mobile-3;hormaechei-hoffmannii-1
158836	Enterobacter hormaechei Eh27	158836	Complete	Eh27	2022-06-23T00:00:00Z	PRJNA633446	SAMN14943915	GCA_023897035.1	CP053691,CP053692,CP053693,CP053694,CP053695,CP053696		Complete	Oxford Nanopore	110.0x	Unicycler v. v0.4.8	1	5	6	5098951	54.792	5031	4836	Deep venous catheter	2013-05-28	China	China: Guangdong	Homo sapiens	collected_by:Shenzhen People's Hospital	5	418	GCF_001729785.1	d__Bacteria;p__Pseudomonadota;c__Gammaproteobacteria;o__Enterobacterales;f__Enterobacteriaceae;g__Enterobacter;s__Enterobacter hormaechei_C	mobile-1;mobile-2;mobile-6;hormaechei-xiangfangensis-1
GCA_041110985.2	Enterobacter ludwigii 2024CK-01200	299767	Complete	2024CK-01200	2024-09-19	PRJNA288601	SAMN43047201	GCA_041110985.2	SAMN43047201	Centers for Disease Control and Prevention. Division of Healthcare Quality Promotion	OK	Illumina MiSeq; Oxford Nanopore GridION		2024CK-01200	1	2	3	4912422	54.5		4581	urine	2024-07-17	USA	USA	Homo sapiens		32	-1	GCF_001750725.1	d__Bacteria;p__Pseudomonadota;c__Gammaproteobacteria;o__Enterobacterales;f__Enterobacteriaceae;g__Enterobacter;s__Enterobacter ludwigii	mobile-6;ludwigii
158836	Enterobacter hormaechei strain S5	158836	Complete	S5	2018-08-20T00:00:00Z	PRJNA302185	SAMN04448498	GCA_003408575.1	CP031571,CP031573,CP031572	Centers for Disease Control and Prevention. Division of Healthcare Quality Promotion	Complete	PacBio RSII	99.0x	HGAP v. V3	1	2	3	5114406	55.1875	5152	4994	Rectal swab	2015			Human, Homo sapiens	collected_by:CDC	12	254	GCF_001729785.1	d__Bacteria;p__Pseudomonadota;c__Gammaproteobacteria;o__Enterobacterales;f__Enterobacteriaceae;g__Enterobacter;s__Enterobacter hormaechei_C	mobile-9
GCA_051092075.1	Enterobacter hormaechei subsp. xiangfangensis NY14250	1296536	Complete	NY14250	2025-06-26	PRJNA1191064	SAMN45068557	GCA_051092075.1	SAMN45068557	Academy of Military Medical Science	OK	PacBio RSII		ASM5109207v1	1	4	5	5075137	55		4793	Bronchofiberscope	2018	China	China: Hubei	Homo sapiens		7	-1	GCF_001729785.1	d__Bacteria;p__Pseudomonadota;c__Gammaproteobacteria;o__Enterobacterales;f__Enterobacteriaceae;g__Enterobacter;s__Enterobacter hormaechei_C	mobile-7;hormaechei-xiangfangensis-3
GCA_050263205.1	Enterobacter hormaechei BC37	158836	Complete	BC37	2025-05-07	PRJNA1257407	SAMN48265412	GCA_050263205.1	SAMN48265412	University of Chinese Academy of Sciences	OK	Oxford Nanopore GridION		ASM5026320v1	1	2	3	4815618	55		4481	blood	2021	China	China:Henan			6	-1	GCF_001729785.1	d__Bacteria;p__Pseudomonadota;c__Gammaproteobacteria;o__Enterobacterales;f__Enterobacteriaceae;g__Enterobacter;s__Enterobacter hormaechei_C	hormaechei-xiangfangensis-2
208224	Enterobacter kobei strain STW0522-62	208224	Complete	STW0522-62	2020-10-09T00:00:00Z	PRJDB9036	SAMD00195902	GCA_015136055.1	AP022452,AP022453,AP022462,AP022463,AP022464,AP022454,AP022455,AP022456,AP022457,AP022458,AP022459,AP022460	Laboratory of Bacterial Genomics, Pathogen Genomics Center, National Institute of Infectious Diseases	Complete	Sequel; NextSeq 500	550x	flye v. 2.5; minimap v. 0.2-r124; racon v.	1	12	13	5244779	54.3275	5146	5019	hospital sewage	2018-05-22	Japan	Japan:Tokyo			13	-1	GCF_001729765.1	d__Bacteria;p__Pseudomonadota;c__Gammaproteobacteria;o__Enterobacterales;f__Enterobacteriaceae;g__Enterobacter;s__Enterobacter kobei	mobile-2;mobile-7;kobei
550.158	Enterobacter cloacae strain AR_0154	550	Complete	AR_0154	2018-06-10T00:00:00Z	PRJNA292902	SAMN04014995	GCA_003204095.1	CP029716,CP029719,CP029720,CP029721,CP029717,CP029718	Centers for Disease Control and Prevention	Complete	PacBio RSII	127x	HGAP v. 2.3	1	5	6	5420788	54.8852	5495	5375							12	1015	GCF_001729785.1	d__Bacteria;p__Pseudomonadota;c__Gammaproteobacteria;o__Enterobacterales;f__Enterobacteriaceae;g__Enterobacter;s__Enterobacter hormaechei_C	mobile-1;mobile-3;mobile-10;hormaechei-steigerwaltii-3
GCA_035323845.1	Enterobacter hormaechei TO42E	158836	Complete	TO42E	2024-01-09	PRJNA998770	SAMN37486342	GCA_035323845.1	SAMN37486342	Universidad de Leon	OK	Oxford Nanopore GridION		ASM3532384v1	1	1	2	4654635	55.5		4256	tomato	2021-07-06	Spain	Spain: northwest			4	-1	GCF_040096145.1	d__Bacteria;p__Pseudomonadota;c__Gammaproteobacteria;o__Enterobacterales;f__Enterobacteriaceae;g__Enterobacter;s__Enterobacter intestinihominis	mobile-5;hormaechei-hoffmannii-3
158836	Enterobacter hormaechei strain C4	158836	Complete	C4	2019-10-09T00:00:00Z	PRJNA550014	SAMN12289289	GCA_008931585.1	CP042540,CP042541,CP042542,CP042543,CP042544	University of Oxford	Complete	Oxford Nanopore MiniION	3051x	Unicycler v. SEP-2017	1	4	5	4972056	55.3881	4856	4745	clinical sample	2007-06-28	Australia	Australia: Sydney	Human, Homo sapiens	sample_type:Whole organism;collected_by:Concord Repatriation Hospital Sydney Australia	12	113	GCF_001729785.1	d__Bacteria;p__Pseudomonadota;c__Gammaproteobacteria;o__Enterobacterales;f__Enterobacteriaceae;g__Enterobacter;s__Enterobacter hormaechei_C	mobile-4;mobile-3
GCA_030717405.1	Enterobacter hormaechei MRSN791417	158836	Complete	MRSN791417	2023-08-12	PRJNA1000639	SAMN36773911	GCA_030717405.1	SAMN36773911	The University of Sydney	OK	Illumina NextSeq; Oxford Nanopore MinION		ASM3071740v1	1	8	9	5668552	55		5403	urine	2019-01-10	Thailand	Thailand	Homo sapiens		12	-1	GCF_001729785.1	d__Bacteria;p__Pseudomonadota;c__Gammaproteobacteria;o__Enterobacterales;f__Enterobacteriaceae;g__Enterobacter;s__Enterobacter hormaechei_C	mobile-2;mobile-5;hormaechei-steigerwaltii-1
GCA_005217135.2	Enterobacter hormaechei KCJ3K19	158836	Complete	KCJ3K19	2021-06-16	PRJNA539923	SAMN11514786	GCA_005217135.2	SAMN11514786	University of Florida	OK	PacBio		ASM521713v2	1	1	2	4699130	55.5		4301	missing	2019-03-05	USA	USA: Gainesville	Homo sapiens		7	-1	GCF_001729785.1	d__Bacteria;p__Pseudomonadota;c__Gammaproteobacteria;o__Enterobacterales;f__Enterobacteriaceae;g__Enterobacter;s__Enterobacter hormaechei_C	mobile-6;hormaechei-xiangfangensis-3
550.332	Enterobacter cloacae MY490	550	Complete	MY490	2022-01-18T00:00:00Z	PRJNA633246	SAMN14938331	GCA_021496745.1	CP053568,CP053570,CP053569		Complete	Oxford Nanopore; Illumina HiSeq	100.0x	Canu v. 1.5	1	2	3	5531740	54.4313	5545	5284		2019	China	China: Sichuan	Chicken	collected_by:Rong Xiang	33	1	GCF_000025565.1	d__Bacteria;p__Pseudomonadota;c__Gammaproteobacteria;o__Enterobacterales;f__Enterobacteriaceae;g__Enterobacter;s__Enterobacter cloacae	mobile-1;mobile-7;cloacae
550.399	Enterobacter cloacae 2312040	550	Complete	2312040	2022-10-30T00:00:00Z	PRJNA884522	SAMN31029876		CP109676,CP109675,CP109677,CP109678			Oxford Nanopore PromethION	100X	Flye v. v.2.8.3; Minimap2 v. v.2.17;	1	3	4	5044190	54.9976	4889	4734	blood	2019-05-07	Taiwan	Taiwan	Homo sapiens	collected_by:Yuan's General Hospital	1	78	GCF_040096145.1	d__Bacteria;p__Pseudomonadota;c__Gammaproteobacteria;o__Enterobacterales;f__Enterobacteriaceae;g__Enterobacter;s__Enterobacter intestinihominis	mobile-2;hormaechei-hoffmannii-1
158836	Enterobacter hormaechei 2020CK-00214	158836	Complete	2020CK-00214	2023-02-21T00:00:00Z	PRJNA812595	SAMN15907149		CP118195,CP118198,CP118199,CP118200,CP118201,CP118202,CP118203,CP118204,CP118205,CP118206,CP118207,CP118208			Oxford Nanopore GridION	20.0x	Unicycler v. 0.5.0	1	16	17	5255395	54.7778	5180	4975		2019-08-23	USA	USA	Homo sapiens		5	114	GCF_001729785.1	d__Bacteria;p__Pseudomonadota;c__Gammaproteobacteria;o__Enterobacterales;f__Enterobacteriaceae;g__Enterobacter;s__Enterobacter hormaechei_C	mobile-1;mobile-2;mobile-9;hormaechei-xiangfangensis-1
1.81293e+06	Enterobacter hormaechei subsp. hoffmannii strain MYJARB-EH1	1812934	Complete	MYJARB-EH1	2020-01-08T00:00:00Z	PRJNA339843	SAMN10654518	GCA_009834325.1	CP034754,CP034755,CP034756,CP034757,CP034758	JCVI	Complete	Illumina NextSeq; Oxford Nanopore	134.2749x	Unicycler v. 0.4.7	1	4	5	5144877	54.9335	5115	4980		2018	USA	USA	Human, Homo sapiens	collected_by:Robert Bonomo	1	78	GCF_040096145.1	d__Bacteria;p__Pseudomonadota;c__Gammaproteobacteria;o__Enterobacterales;f__Enterobacteriaceae;g__Enterobacter;s__Enterobacter intestinihominis	mobile-2;hormaechei-hoffmannii-1
GCA_041005825.1	Enterobacter hormaechei W55	158836	Complete	W55	2024-08-01	PRJNA1135755	SAMN42440389	GCA_041005825.1	SAMN42440389	Second Affliated Hospital of Kunming Medical University	OK	Oxford Nanopore		W55	1	5	6	5405902	54.5		5049	secretion	2015-10	China	China:Kunming	Homo sapiens		2	-1	GCF_040096145.1	d__Bacteria;p__Pseudomonadota;c__Gammaproteobacteria;o__Enterobacterales;f__Enterobacteriaceae;g__Enterobacter;s__Enterobacter intestinihominis	mobile-1;hormaechei-hoffmannii-2
158836	Enterobacter hormaechei NY0401	158836	Complete	NY0401	2023-01-09T00:00:00Z	PRJNA833772	SAMN28016882		CP096923,CP096924			PacBio RSII	100.0x	HGAP v. v3.0	1	1	2	4805212	55.1148	4657	4513		2012	China	China:Guangzhou	Homo sapiens	sample_type:Blood	4	1119	GCF_040096145.1	d__Bacteria;p__Pseudomonadota;c__Gammaproteobacteria;o__Enterobacterales;f__Enterobacteriaceae;g__Enterobacter;s__Enterobacter intestinihominis	hormaechei-hoffmannii-3
GCA_043968695.1	Enterobacter hormaechei subsp. xiangfangensis ECC-151	1296536	Complete	ECC-151	2024-10-28	PRJNA1067818	SAMN39551844	GCA_043968695.1	SAMN39551844	National Health Research Institutes	OK	Oxford Nanopore GridION and Illumina NovaSeq		ASM4396869v1	1	2	3	5145667	55		4775	sputum	2022-09-08	Taiwan	Taiwan	Homo sapiens		10	-1	GCF_001729785.1	d__Bacteria;p__Pseudomonadota;c__Gammaproteobacteria;o__Enterobacterales;f__Enterobacteriaceae;g__Enterobacter;s__Enterobacter hormaechei_C	mobile-1;hormaechei-steigerwaltii-3
550.332	Enterobacter cloacae GX1Z-1L	550	Complete	GX1Z-1L	2022-01-18T00:00:00Z	PRJNA714529	SAMN18311224	GCA_021497605.1	CP071861,CP071862		Complete	Oxford Nanopore PromethION	100.0x	Canu v. v1.3	1	1	2	5095327	54.5457	5044	4828		2019-05	China	China:Guangxi	Swine	sample_type:genomic assembly;collected_by:Jiangang Ma	34	524	GCF_000025565.1	d__Bacteria;p__Pseudomonadota;c__Gammaproteobacteria;o__Enterobacterales;f__Enterobacteriaceae;g__Enterobacter;s__Enterobacter cloacae	mobile-7;cloacae
GCA_041003815.1	Enterobacter asburiae W207	61645	Complete	W207	2024-08-01	PRJNA1135755	SAMN42440406	GCA_041003815.1	SAMN42440406	Second Affliated Hospital of Kunming Medical University	OK	Oxford Nanopore		W207	1	3	4	5103107	55.5		4751	pleural effusion	2019-12	China	China:Kunming	Homo sapiens		22	-1	GCF_007035645.1	d__Bacteria;p__Pseudomonadota;c__Gammaproteobacteria;o__Enterobacterales;f__Enterobacteriaceae;g__Enterobacter;s__Enterobacter asburiae_B	mobile-1;asburiae-1
550.309	Enterobacter cloacae strain Colony146	550	Complete	Colony146	2021-07-18T00:00:00Z	PRJNA668870	SAMN17833497	GCA_019265085.1	CP078537	Ministry of Public Health-Thailand	Complete	Illumina HiSeq	90.66x	idba_ud v. V1.1.3	1	0	1	5033927	55.4399	4447		Rectal swab		Thailand	Thailand		collected_by:Department of Disease Control, Ministry of Public Health	33	1	GCF_000025565.1	d__Bacteria;p__Pseudomonadota;c__Gammaproteobacteria;o__Enterobacterales;f__Enterobacteriaceae;g__Enterobacter;s__Enterobacter cloacae	cloacae
158836	Enterobacter hormaechei strain CM18-216	158836	Complete	CM18-216	2021-01-28T00:00:00Z	PRJNA613546	SAMN14409014	GCA_016767735.1	CP050311,CP050312	University of Melbourne	Complete	Illumina HiSeq; Oxford Nanopore MiniION	103.0x	Unicycler v. v0.4.7	1	1	2	4978088	55.0496	4786	4607	swab from a hand-washing sink as part of the hospital routine surveillance program	2018-03-20	Australia	Australia:Victoria		sample_type:Whole organism	12	110	GCF_001729785.1	d__Bacteria;p__Pseudomonadota;c__Gammaproteobacteria;o__Enterobacterales;f__Enterobacteriaceae;g__Enterobacter;s__Enterobacter hormaechei_C	mobile-1;mobile-9;hormaechei-steigerwaltii-3
GCA_043971365.1	Enterobacter bugandensis ECC-097	881260	Complete	ECC-097	2024-10-28	PRJNA1067818	SAMN39551833	GCA_043971365.1	SAMN39551833	National Health Research Institutes	OK	Oxford Nanopore GridION and Illumina NovaSeq		ASM4397136v1	1	2	3	4885375	56		4500	sputum	2022-08-17	Taiwan	Taiwan	Homo sapiens		31	-1	GCF_900324475.1	d__Bacteria;p__Pseudomonadota;c__Gammaproteobacteria;o__Enterobacterales;f__Enterobacteriaceae;g__Enterobacter;s__Enterobacter bugandensis	bugandensis
GCA_046272195.1	Enterobacter cancerogenus GTVSS-029	69218	Complete	GTVSS-029	2024-12-25	PRJNA1101017	SAMN41071126	GCA_046272195.1	SAMN41071126	FDA Center for Food Safety and Applied Nutrition	OK	PacBio		ASM4627219v1	1	1	2	4992345	55.5		4546	cilantro	2014-12-10	USA	USA:MI			28	-1	GCF_019047785.1	d__Bacteria;p__Pseudomonadota;c__Gammaproteobacteria;o__Enterobacterales;f__Enterobacteriaceae;g__Enterobacter;s__Enterobacter cancerogenus	mobile-10;cancerogenous
1.6864e+06	Enterobacter sp. BIDMC100 strain Colony164	1686399	Complete	Colony164	2021-07-28T00:00:00Z	PRJNA668870	SAMN17833504	GCA_019378775.1	CP079996	Ministry of Public Health-Thailand	Complete	Illumina HiSeq	88.016x	idba_ud v. V1.1.3	1	0	1	4546640	56.118	3954		other		Thailand	Thailand		collected_by:Department of Disease Control, Ministry of Public Health	12	-1	GCF_001729785.1	d__Bacteria;p__Pseudomonadota;c__Gammaproteobacteria;o__Enterobacterales;f__Enterobacteriaceae;g__Enterobacter;s__Enterobacter hormaechei_C
GCA_032298955.1	Enterobacter hormaechei OHT403-4	158836	Complete	OHT403-4	2023-10-03	PRJNA800017	SAMN37300945	GCA_032298955.1	SAMN37300945	FDA-CVM	OK	PacBio Sequel		ASM3229895v1	1	6	7	5063035	55		4800	Pig ear pet treat	2021-11-08	USA	USA:OH	Food		12	-1	GCF_001729785.1	d__Bacteria;p__Pseudomonadota;c__Gammaproteobacteria;o__Enterobacterales;f__Enterobacteriaceae;g__Enterobacter;s__Enterobacter hormaechei_C	mobile-2
GCA_041006445.1	Enterobacter ludwigii EL-TMU	299767	Complete	EL-TMU	2024-08-01	PRJNA736151	SAMN19611296	GCA_041006445.1	SAMN19611296	Tianjin Medical University	OK	PacBio Sequel		ASM4100644v1	1	1	2	4878133	54.5		4507	feces	missing	China	China	mouse		32	-1	GCF_001750725.1	d__Bacteria;p__Pseudomonadota;c__Gammaproteobacteria;o__Enterobacterales;f__Enterobacteriaceae;g__Enterobacter;s__Enterobacter ludwigii	ludwigii
61645.3	Enterobacter asburiae strain AEB30	61645	Complete	AEB30	2019-12-16T00:00:00Z	PRJNA594005	SAMN13499302	GCA_009755685.1	CP046618	United States Department of Agriculture, Agricultural Research Service	Complete	PacBio RS; Illumina MiSeq	261.5x	HGAP v. v.3 as available in the SMRT	1	0	1	4748641	55.7709	4523	4408	ginger	2015-07	USA	USA: Albany, California		sample_type:pure culture;collected_by:USDA ARS FTDP	18	-1	GCF_026420145.1	d__Bacteria;p__Pseudomonadota;c__Gammaproteobacteria;o__Enterobacterales;f__Enterobacteriaceae;g__Enterobacter;s__Enterobacter pseudoroggenkampii
GCA_031218175.1	Enterobacter bugandensis E104107	881260	Complete	E104107	2023-09-06	PRJNA901437	SAMN31713468	GCA_031218175.1	SAMN31713468	Queen's University Belfast (WWIEM)	OK	Illumina HiSeq; Oxford Nanopore GridION		ASM3121817v1	1	1	2	4753149	56		4392	hospital	2011	United Kingdom	United Kingdom	Homo sapiens		31	-1	GCF_900324475.1	d__Bacteria;p__Pseudomonadota;c__Gammaproteobacteria;o__Enterobacterales;f__Enterobacteriaceae;g__Enterobacter;s__Enterobacter bugandensis	bugandensis
GCA_050162345.1	Enterobacter hormaechei A26352	158836	Complete	A26352	2025-05-06	PRJNA1136676	SAMN42539104	GCA_050162345.1	SAMN42539104	University Hospital Muenster	OK	PacBio Sequel		ASM5016234v1	1	3	4	4864786	55		4455	not collected	2022	Germany	Germany	Homo sapiens		2	-1	GCF_040096145.1	d__Bacteria;p__Pseudomonadota;c__Gammaproteobacteria;o__Enterobacterales;f__Enterobacteriaceae;g__Enterobacter;s__Enterobacter intestinihominis	hormaechei-hoffmannii-2
GCA_051307155.1	Enterobacter hormaechei APO23	158836	Complete	APO23	2025-07-14	PRJNA1233859	SAMN49725024	GCA_051307155.1	SAMN49725024	Monash University	OK	Oxford Nanopore; Illumina		ASM5130715v1	1	1	2	5070067	55.5		4694	urine	2017-03-17	Australia	Australia: Melbourne	Homo sapiens		5	-1	GCF_001729785.1	d__Bacteria;p__Pseudomonadota;c__Gammaproteobacteria;o__Enterobacterales;f__Enterobacteriaceae;g__Enterobacter;s__Enterobacter hormaechei_C	mobile-8;hormaechei-xiangfangensis-1
2.83189e+06	Enterobacter sp. JBIWA003	2831890	Complete	JBIWA003	2022-03-29T00:00:00Z	PRJNA725976	SAMN18917000	GCA_019968825.1	CP074170,CP074171,CP074172,CP074173,CP074174,CP074175		Complete	DNBSEQ; Oxford Nanopore GridION	135x	Unicycler v. 0.4.8	1	5	6	5471029	55.2837	5433	5203	lake water	2020-03-04	Japan	Japan: Shiga		collected_by:Kyoto University	19	929	GCF_001039365.2	d__Bacteria;p__Pseudomonadota;c__Gammaproteobacteria;o__Enterobacterales;f__Enterobacteriaceae;g__Enterobacter;s__Enterobacter quasiroggenkampii
881261	Enterobacter bugandensis strain EB-247	881260	Complete	EB-247	2018-03-31T00:00:00Z	PRJEB11452	SAMEA104711314	GCA_900324475.1	LT992502	JUSTUS LIEBIG UNIVERSITY	Complete				1		1	4717613	55.9973	4435		blood	2010-01-05	Tanzania	Tanzania	Human, Homo sapiens		31	495	GCF_900324475.1	d__Bacteria;p__Pseudomonadota;c__Gammaproteobacteria;o__Enterobacterales;f__Enterobacteriaceae;g__Enterobacter;s__Enterobacter bugandensis	mobile-5;bugandensis
2.91263e+06	Enterobacter cloacae complex sp. ECL414	2912628	Complete	ECL414	2022-02-02T00:00:00Z	PRJNA800171	SAMN25233122	GCA_021869685.1	CP091481,CP091482,CP091483,CP091484,CP091485		Complete	Oxford Nanopore	100.0x	Unicycler v. 0.4.7	1	4	5	5201118	54.579	5114	4936	sputum	2021-10-13	China	China: Chongqing		sample_type:cell culture	13	365	GCF_001729765.1	d__Bacteria;p__Pseudomonadota;c__Gammaproteobacteria;o__Enterobacterales;f__Enterobacteriaceae;g__Enterobacter;s__Enterobacter kobei	mobile-1;mobile-6;kobei
158836	Enterobacter hormaechei Y-2	158836	Complete	Y-2	2022-01-17T00:00:00Z	PRJNA794006	SAMN24596082	GCA_021491635.1	CP090796,CP090797,CP090798,CP090799		Complete	Illumina	100.0x	Unicycler v. 0.4.8	1	3	4	4732597	55.3196	4496	4373	urine	2017-07	China	China:Hojhot	Homo sapiens	sample_type:Pure culture	5	114	GCF_001729785.1	d__Bacteria;p__Pseudomonadota;c__Gammaproteobacteria;o__Enterobacterales;f__Enterobacteriaceae;g__Enterobacter;s__Enterobacter hormaechei_C	hormaechei-xiangfangensis-1
61645.4	Enterobacter asburiae strain Ent261	61645	Complete	Ent261	2021-09-02T00:00:00Z	PRJDB10973	SAMD00268104	GCA_019973695.1	AP024281,AP024282	Rakuno Gakuen University	Complete	Illumina Miseq; Nanopore Minion	100x	Flye v. 2.6.	1	1	2	5060521	55.6869	4940	4852	clinical situations	2019	Japan	Japan:Tokyo	Homo sapiens		21	484	GCF_007035645.1	d__Bacteria;p__Pseudomonadota;c__Gammaproteobacteria;o__Enterobacterales;f__Enterobacteriaceae;g__Enterobacter;s__Enterobacter asburiae_B	mobile-8;asburiae-1
GCA_046097115.1	Enterobacter hormaechei NY1461	158836	Complete	NY1461	2024-12-15	PRJNA1190644	SAMN45051649	GCA_046097115.1	SAMN45051649	Academy of Military Medical Sciences	OK	PacBio RSII		ASM4609711v1	1	3	4	5362189	55		5090	secretion	2013	China	China: Henan	Homo sapiens		12	-1	GCF_001729785.1	d__Bacteria;p__Pseudomonadota;c__Gammaproteobacteria;o__Enterobacterales;f__Enterobacteriaceae;g__Enterobacter;s__Enterobacter hormaechei_C	mobile-1;mobile-3;mobile-5
GCA_050240205.1	Enterobacter hormaechei A26358	158836	Complete	A26358	2025-05-07	PRJNA1136676	SAMN42539108	GCA_050240205.1	SAMN42539108	University Hospital Muenster	OK	PacBio Sequel		ASM5024020v1	1	0	1	4839353	55.5		4454	not collected	2022	Germany	Germany	Homo sapiens		12	-1	GCF_001729785.1	d__Bacteria;p__Pseudomonadota;c__Gammaproteobacteria;o__Enterobacterales;f__Enterobacteriaceae;g__Enterobacter;s__Enterobacter hormaechei_C	mobile-8;hormaechei-steigerwaltii-3
61645.8	Enterobacter asburiae RG1	61645	Complete	RG1	2023-07-04T00:00:00Z	PRJNA987424	SAMN35981008		CP129027			Illumina HiSeq; Oxford Nanopore	500x	Canu v. 1.5	1	0	1	4583407	55.9645	4351	4257	rice leaf	2020-06	China	China:Guangdong,Dongguan	Rice	sample_type:cell culture	22	1057	GCF_007035645.1	d__Bacteria;p__Pseudomonadota;c__Gammaproteobacteria;o__Enterobacterales;f__Enterobacteriaceae;g__Enterobacter;s__Enterobacter asburiae_B	asburiae-1
GCA_043969345.1	Enterobacter hormaechei subsp. hoffmannii ECC-143	1812934	Complete	ECC-143	2024-10-28	PRJNA1067818	SAMN39551843	GCA_043969345.1	SAMN39551843	National Health Research Institutes	OK	Oxford Nanopore GridION and Illumina NovaSeq		ASM4396934v1	1	2	3	5040975	55		4689	blood	2022-09-02	Taiwan	Taiwan	Homo sapiens		1	-1	GCF_040096145.1	d__Bacteria;p__Pseudomonadota;c__Gammaproteobacteria;o__Enterobacterales;f__Enterobacteriaceae;g__Enterobacter;s__Enterobacter intestinihominis	mobile-2;hormaechei-hoffmannii-1
GCA_051517475.1	Enterobacter mori RYYT.gf44	539813	Complete	RYYT.gf44	2025-07-23	PRJNA1274933	SAMN49005326	GCA_051517475.1	SAMN49005326	The Independent Schools Foundation Academy	OK	Illumina NovaSeq; Oxford Nanopore MinION		ASM5151747v1	1	1	2	4767175	55.5		4345	soil	2022-10-31	Hong Kong	Hong Kong: Telegraph Bay			20	-1	GCF_000211415.1	d__Bacteria;p__Pseudomonadota;c__Gammaproteobacteria;o__Enterobacterales;f__Enterobacteriaceae;g__Enterobacter;s__Enterobacter mori	mori
158836	Enterobacter hormaechei strain ECC47	158836	Complete	ECC47	2021-08-10T00:00:00Z	PRJNA752244	SAMN20587857	GCA_019537235.1	JAIEUD000000000	Shenzhen People's Hospital	Complete	Oxford Nanopore	110x	Unicycler v. 0.4.8	1	5	6	5237420	54.7163	5202	4988	urine	2016	China	China: Shenzhen	Homo sapiens	collected_by:Yang Ji	11	133	GCF_001729785.1	d__Bacteria;p__Pseudomonadota;c__Gammaproteobacteria;o__Enterobacterales;f__Enterobacteriaceae;g__Enterobacter;s__Enterobacter hormaechei_C	mobile-1;mobile-6;mobile-9;hormaechei-steigerwaltii-4
1.81294e+06	Enterobacter roggenkampii strain Colony143	1812935	Complete	Colony143	2021-07-29T00:00:00Z	PRJNA668870	SAMN17833481	GCA_019394545.1	CP080039	Ministry of Public Health-Thailand	Complete	Illumina HiSeq	86.142x	idba_ud v. V1.1.3	1	0	1	4748641	56.8828	4140		other		Thailand	Thailand		collected_by:Department of Disease Control, Ministry of Public Health	17	826	GCF_001729805.1	d__Bacteria;p__Pseudomonadota;c__Gammaproteobacteria;o__Enterobacterales;f__Enterobacteriaceae;g__Enterobacter;s__Enterobacter roggenkampii
550.167	Enterobacter cloacae strain FRM	550	Complete	FRM	2017-08-02T00:00:00Z	PRJNA375719	SAMN06344228	GCA_003444755.1	CP019889,CP019890,CP019891	Chinese Academy of Agricultural Sciences	Complete	Illumina, Roche 454 and ABI 3730 sequencer	approx. 200x	Velvet v. 1.1	1	2	3	5136349	55.3539	5141	4998	high concentration of fluoride	2008-10-30	China	China		sample_type:bacteria culture	12	134	GCF_001729785.1	d__Bacteria;p__Pseudomonadota;c__Gammaproteobacteria;o__Enterobacterales;f__Enterobacteriaceae;g__Enterobacter;s__Enterobacter hormaechei_C	mobile-2;mobile-10;mobile-9
1.81294e+06	Enterobacter roggenkampii strain STW0522-66	1812935	Complete	STW0522-66	2020-10-09T00:00:00Z	PRJDB9036	SAMD00195906	GCA_015136315.1	AP022465,AP022466,AP022467,AP022468,AP022469,AP022470,AP022471,AP022472	Laboratory of Bacterial Genomics, Pathogen Genomics Center, National Institute of Infectious Diseases	Complete	Sequel; NextSeq 500	513x	flye v. 2.5; minimap v. 0.2-r124; racon v.	1	7	8	5377515	55.6985	5257	5076	hospital sewage	2018-05-22	Japan	Japan:Tokyo			17	166	GCF_001729805.1	d__Bacteria;p__Pseudomonadota;c__Gammaproteobacteria;o__Enterobacterales;f__Enterobacteriaceae;g__Enterobacter;s__Enterobacter roggenkampii	mobile-7;roggenkampii
158837	Enterobacter hormaechei strain ENCL49790	158836	Complete	ENCL49790	2020-07-29T00:00:00Z	PRJNA647548	SAMN15589938	GCA_013873945.1	CP059422,CP059423,CP059424,CP059425,CP059426	Charles University in Prague	Complete	PacBio Sequel	490.0x	Microbial Assembly v. SMRT Link v.9	1	4	5	5348124	54.8879	5364	5140	decubitus swab	2019	Czech Republic	Czech Republic: Ceske Budejovice	Human, Homo sapiens	collected_by:Ceske Budejovice Hospital	12	106	GCF_001729785.1	d__Bacteria;p__Pseudomonadota;c__Gammaproteobacteria;o__Enterobacterales;f__Enterobacteriaceae;g__Enterobacter;s__Enterobacter hormaechei_C	mobile-1;hormaechei-steigerwaltii-3
GCA_041005965.1	Enterobacter hormaechei W38	158836	Complete	W38	2024-08-01	PRJNA1135755	SAMN42440387	GCA_041005965.1	SAMN42440387	Second Affliated Hospital of Kunming Medical University	OK	Oxford Nanopore		W38	1	3	4	5162172	55		4803	wound secretion	2015-12	China	China:Kunming	Homo sapiens		10	-1	GCF_001729785.1	d__Bacteria;p__Pseudomonadota;c__Gammaproteobacteria;o__Enterobacterales;f__Enterobacteriaceae;g__Enterobacter;s__Enterobacter hormaechei_C	mobile-1;mobile-9;hormaechei-steigerwaltii-3
61645.4	Enterobacter asburiae strain WW-19C	61645	Complete	WW-19C	2021-07-31T00:00:00Z	PRJNA715927	SAMN18388147	GCA_019428505.1	CP080107,CP080111,CP080112,CP080113,CP080114,CP080115,CP080109,CP080108,CP080110	University of Buenos Aires, Faculty of Farmacy & Biochemistry	Complete	Illumina MiSeq; Oxford Nanopore MinION	117X	Unicycler v. v0.4.9	1	8	9	5334891	55.0538	5305	5096	raw sewage	2018	Argentina	Argentina: Buenos Aires		collected_by:AySA	22	1407	GCF_007035645.1	d__Bacteria;p__Pseudomonadota;c__Gammaproteobacteria;o__Enterobacterales;f__Enterobacteriaceae;g__Enterobacter;s__Enterobacter asburiae_B	mobile-1;mobile-8;asburiae-1
550.413	Enterobacter cloacae TL15	550	Complete	TL15	2023-06-05T00:00:00Z	PRJNA974949	SAMN35302190		CP126341			Oxford Nanopore; BGI	918.0x	canu v. 1.5	1	0	1	5033581	54.9596	4835	4663	water	2022-05-16	China	China:Jinan		sample_type:water	34	-1	GCF_000025565.1	d__Bacteria;p__Pseudomonadota;c__Gammaproteobacteria;o__Enterobacterales;f__Enterobacteriaceae;g__Enterobacter;s__Enterobacter cloacae	mobile-5;cloacae
158836	Enterobacter hormaechei strain ST90 strain 3675	158836	Complete	3675	2022-09-04T00:00:00Z	PRJNA836696	SAMN28174037	GCA_024918255.1	CP103683,CP103684,CP103685,CP103686	University of Texas MD Anderson Cancer Center		Oxford Nanopore GridION	127x	Flye v. 2.8.3-b1695	1	3	4	5229427	55.2392	5142	4950	blood	2017-10-22	USA	USA: Houston	Homo sapiens	collected_by:MDACC	12	90	GCF_001729785.1	d__Bacteria;p__Pseudomonadota;c__Gammaproteobacteria;o__Enterobacterales;f__Enterobacteriaceae;g__Enterobacter;s__Enterobacter hormaechei_C	hormaechei-steigerwaltii-1
550.283	Enterobacter cloacae strain RHBSTW-00399	550	Complete	RHBSTW-00399	2020-07-27T00:00:00Z	PRJNA605147	SAMN15148601	GCA_013750175.1	CP056560,CP056561,CP056562,CP056563	University of Oxford	Complete	Hybrid: Illumina and OXFORD_NANOPORE	107.045699158051x	Unicycler v. v0.4.7	1	3	4	5265283	55.4878	5254	5044	Wastewater effluent sample	2017	United Kingdom	United Kingdom		sample_type:culture;biomaterial_provider:Modernising Medical Microbiology on behalf of the REHAB Consortium, Level 7, John Radcliffe Hospital, Oxford, OX3 9DU, UK	17	681	GCF_001729805.1	d__Bacteria;p__Pseudomonadota;c__Gammaproteobacteria;o__Enterobacterales;f__Enterobacteriaceae;g__Enterobacter;s__Enterobacter roggenkampii	mobile-10;mobile-8;roggenkampii
1.81294e+06	Enterobacter roggenkampii KAM546	1812935	Complete	KAM546	2022-10-12T00:00:00Z	PRJDB13144	SAMD00535933	GCA_025999915.1	AP026873,AP026874,AP026883,AP026884,AP026885,AP026875,AP026876,AP026877,AP026878,AP026879,AP026880,AP026881		Complete	Illumina HiSeq; ONT MinION	84x	Canu v. 2.1.1	1	12	13	4758695	55.6499	4765	4642		2020	Japan	Japan	Not applicable	sample_type:Microbe	17	43	GCF_001729805.1	d__Bacteria;p__Pseudomonadota;c__Gammaproteobacteria;o__Enterobacterales;f__Enterobacteriaceae;g__Enterobacter;s__Enterobacter roggenkampii	mobile-7;roggenkampii
550.277	Enterobacter cloacae strain 3849	550	Complete	3849	2020-05-05T00:00:00Z	PRJNA628587	SAMN14734641	GCA_012974405.1	CP052870,CP052873,CP052871,CP052872,CP052874,CP052875	Charles University in Prague	Complete	PacBio Sequel	439.0x	Microbial Assembly v. SMRT Link v.8	1	5	6	5159156	54.7111	5095	4871	blood	2017-07-07	Italy	Italy: Milan	Human, Homo sapiens	collected_by:LTCF Golgi Redaelli	4	382	GCF_040096145.1	d__Bacteria;p__Pseudomonadota;c__Gammaproteobacteria;o__Enterobacterales;f__Enterobacteriaceae;g__Enterobacter;s__Enterobacter intestinihominis	mobile-1;mobile-9
158836	Enterobacter hormaechei strain EB_P6_L3_02.19	158836	Complete	EB_P6_L3_02.19	2019-09-18T00:00:00Z	PRJNA562727	SAMN12725416	GCA_008505035.1	CP043853,CP043856,CP043854,CP043855	Public Health England	Complete	Oxford Nanopore MiniION; Illumina HiSeq	200.0x	miniasm v. 0.2 r168 dirty; Racon	1	3	4	5386437	54.9528	5475	5169	rectal screen	2019-02-27	United Kingdom	United Kingdom: London	Human, Homo sapiens	sample_type:pure culture	12	88	GCF_001729785.1	d__Bacteria;p__Pseudomonadota;c__Gammaproteobacteria;o__Enterobacterales;f__Enterobacteriaceae;g__Enterobacter;s__Enterobacter hormaechei_C	mobile-1;mobile-10;mobile-5;hormaechei-steigerwaltii-3
61645.4	Enterobacter asburiae strain FDAARGOS_1056 strain Not applicable	61645	Complete	Not applicable	2020-12-26T00:00:00Z	PRJNA231221	SAMN16357225	GCA_016403185.1	CP066278,CP066279,CP066280,CP066281,CP066282,CP066283	US Food and Drug Administration	Complete	Pacbio; Illumina	579.03x	SMRT v. 2.3.0, HGAP v. 3	1	5	6	4957249	55.3846	4917	4717			Germany	Germany: Braunschweig		collected_by:DSMZ	26	-1	GCF_001521715.1	d__Bacteria;p__Pseudomonadota;c__Gammaproteobacteria;o__Enterobacterales;f__Enterobacteriaceae;g__Enterobacter;s__Enterobacter asburiae	asburiae-2
61645.4	Enterobacter asburiae strain En30	61645	Complete	En30	2021-02-27T00:00:00Z	PRJDB11245	SAMD00282211	GCA_017347425.1	AP024498,AP024500,AP024499	Rakuno Gakuen University	Complete	Illumina Miseq; Nanopore Minion	95x	Flye v. 2.8	1	2	3	5091405	55.3145	4983	4853	cats	2015	Japan	Japan:Chiba	Felis catus		23	1578	GCF_007035645.1	d__Bacteria;p__Pseudomonadota;c__Gammaproteobacteria;o__Enterobacterales;f__Enterobacteriaceae;g__Enterobacter;s__Enterobacter asburiae_B	mobile-1;asburiae-1
GCA_038069265.2	Enterobacter hormaechei 2024CK-00374	158836	Complete	2024CK-00374	2024-05-28	PRJNA812595	SAMN40921372	GCA_038069265.2	SAMN40921372	Utah Public Health Laboratory Infectious Disease submission group	OK	Illumina MiSeq; Oxford Nanopore GridION		ASM3806926v2	1	3	4	5071096	55		4705	Tracheal Aspirate/Wash	2024-03-17	USA	USA	Homo sapiens		2	-1	GCF_040096145.1	d__Bacteria;p__Pseudomonadota;c__Gammaproteobacteria;o__Enterobacterales;f__Enterobacteriaceae;g__Enterobacter;s__Enterobacter intestinihominis	mobile-2;mobile-6;hormaechei-hoffmannii-2
299767	Enterobacter ludwigii strain FDAARGOS_1475 strain Not applicable	299767	Complete	Not applicable	2021-09-12T00:00:00Z	PRJNA231221	SAMN20888892	GCA_019930965.1	CP082860	US Food and Drug Administration	Complete	Pacbio; Illumina	1408.81x	SMRT v. 9.0.0, HGAP v. 4.0	1	0	1	4730716	54.7309	4524	4398			Germany	Germany: Braunschweig			32	-1	GCF_001750725.1	d__Bacteria;p__Pseudomonadota;c__Gammaproteobacteria;o__Enterobacterales;f__Enterobacteriaceae;g__Enterobacter;s__Enterobacter ludwigii	ludwigii
208225	Enterobacter kobei strain 070	208224	Complete	70	2020-03-22T00:00:00Z	PRJNA604100	SAMN14372987	GCA_011604705.1	CP050073,CP050074,CP050075,CP050076,CP050077	University of Zurich	Complete	Oxford Nanopore MiniION; Illumina MiSeq	50x	unicycler v. 0.4.8	1	4	5	5183338	54.7256	5131	4917	water	2019	Switzerland	Switzerland		sample_type:cell culture	13	910	GCF_001729765.1	d__Bacteria;p__Pseudomonadota;c__Gammaproteobacteria;o__Enterobacterales;f__Enterobacteriaceae;g__Enterobacter;s__Enterobacter kobei	mobile-7;kobei
1.6864e+06	Enterobacter sp. BIDMC100 strain Colony331	1686399	Complete	Colony331	2021-07-28T00:00:00Z	PRJNA668870	SAMN17833502	GCA_019378715.1	CP079998	Ministry of Public Health-Thailand	Complete	Illumina HiSeq	67.73x	idba_ud v. V1.1.3	1	0	1	4546642	55.9049	3965		food		Thailand	Thailand: Songkhla		collected_by:Department of Disease Control, Ministry of Public Health	7	-1	GCF_001729785.1	d__Bacteria;p__Pseudomonadota;c__Gammaproteobacteria;o__Enterobacterales;f__Enterobacteriaceae;g__Enterobacter;s__Enterobacter hormaechei_C
158836	Enterobacter hormaechei strain RIVM_C019181	158836	Complete	RIVM_C019181	2021-03-03T00:00:00Z	PRJNA695145	SAMN17615673	GCA_017161825.1	CP071015,CP071016	National Institute for Public Health and the Environment	Complete	Oxford Nanopore MiniION	30x	Unicycler v. 0.4.4	1	1	2	5021216	54.6416	4873	4683		2019	Netherlands	Netherlands	Homo sapiens	sample_type:Chromosome	1	78	GCF_040096145.1	d__Bacteria;p__Pseudomonadota;c__Gammaproteobacteria;o__Enterobacterales;f__Enterobacteriaceae;g__Enterobacter;s__Enterobacter intestinihominis	mobile-1;hormaechei-hoffmannii-1
158836	Enterobacter hormaechei strain L51	158836	Complete	L51	2019-12-10T00:00:00Z	PRJNA495112	SAMN10219678	GCA_009738085.1	CP033102,CP033103	The first affiliated hospital of zhejiang university	Complete	PacBio Sequel	100.0x	HGAP v. SEP-2018	1	1	2	5362647	54.3919	5394	5223	feces	2016-04-08	China	China:zhejiang	Human, Homo sapiens	collected_by:Tao Lv	4	1103	GCF_040096145.1	d__Bacteria;p__Pseudomonadota;c__Gammaproteobacteria;o__Enterobacterales;f__Enterobacteriaceae;g__Enterobacter;s__Enterobacter intestinihominis	mobile-1;mobile-9
GCA_043972695.1	Enterobacter quasiroggenkampii ECC-072	2497436	Complete	ECC-072	2024-10-28	PRJNA1067818	SAMN39551828	GCA_043972695.1	SAMN39551828	National Health Research Institutes	OK	Oxford Nanopore GridION and Illumina NovaSeq		ASM4397269v1	1	0	1	4726897	56		4352	urine	2022-08-01	Taiwan	Taiwan	Homo sapiens		19	-1	GCF_001039365.2	d__Bacteria;p__Pseudomonadota;c__Gammaproteobacteria;o__Enterobacterales;f__Enterobacteriaceae;g__Enterobacter;s__Enterobacter quasiroggenkampii
GCA_050245065.1	Enterobacter hormaechei A28403	158836	Complete	A28403	2025-05-07	PRJNA1136676	SAMN42539265	GCA_050245065.1	SAMN42539265	University Hospital Muenster	OK	PacBio Sequel		ASM5024506v1	1	2	3	4905037	55		4598	not collected	2022	Germany	Germany	Homo sapiens		2	-1	GCF_040096145.1	d__Bacteria;p__Pseudomonadota;c__Gammaproteobacteria;o__Enterobacterales;f__Enterobacteriaceae;g__Enterobacter;s__Enterobacter intestinihominis	mobile-6;mobile-9;hormaechei-hoffmannii-2
GCA_040059225.1	Enterobacter cloacae complex sp. Mu1197 Mu1197	3152302	Complete	Mu1197	2024-06-04	PRJNA1112354	SAMN41422173	GCA_040059225.1	SAMN41422173	Emory University School of Medicine	OK	Illumina NextSeq; Oxford Nanopore		ASM4005922v1	1	0	1	4704681	56		4272	urine	2015	Georgia	Georgia: USA	Homo sapiens		19	-1	GCF_001039365.2	d__Bacteria;p__Pseudomonadota;c__Gammaproteobacteria;o__Enterobacterales;f__Enterobacteriaceae;g__Enterobacter;s__Enterobacter quasiroggenkampii
GCA_047456095.1	Enterobacter sp. BNK-14 BNK-14	3376151	Complete	BNK-14	2025-02-05	PRJNA1177793	SAMN44451133	GCA_047456095.1	SAMN44451133	National Institute of Agricultural Sciences	OK	Oxford Nanopore PromethION		ASM4745609v1	1	0	1	4679171	55		4264	Radish	2023-02-01	South Korea	South Korea			13	-1	GCF_001729765.1	d__Bacteria;p__Pseudomonadota;c__Gammaproteobacteria;o__Enterobacterales;f__Enterobacteriaceae;g__Enterobacter;s__Enterobacter kobei	kobei
208224	Enterobacter kobei strain DSM 13645	208224	Complete	DSM 13645	2016-09-16T00:00:00Z	PRJNA259658	SAMN05581747	GCF_001729765.1	CP017181,CP017182	JCVI	Complete	PacBio	11.97x	HGAP v. 3.0.0	1	1	2	4927478	54.91	4815	4650	blood		Japan	Japan	Human, Homo sapiens		13	806	GCF_001729765.1	d__Bacteria;p__Pseudomonadota;c__Gammaproteobacteria;o__Enterobacterales;f__Enterobacteriaceae;g__Enterobacter;s__Enterobacter kobei	mobile-7;kobei
158837	Enterobacter hormaechei strain NJGLYY90-CR	158836	Complete	NJGLYY90-CR	2020-09-28T00:00:00Z	PRJNA659615	SAMN14450178	GCA_014771415.1	CP061744,CP061745,CP061746,CP061747,CP061748	Nanjing Drum Tower Hospital	Complete	Oxford Nanopore PromethION; Illumina	177.47x	Unicycler v. v0.4.8	1	4	5	5091488	54.9231	5061	4856	secretion		China	China: Jiangsu, Nanjing	Human, Homo sapiens	collected_by:Xiaoli Cao;sample_type:cell culture	5	418	GCF_001729785.1	d__Bacteria;p__Pseudomonadota;c__Gammaproteobacteria;o__Enterobacterales;f__Enterobacteriaceae;g__Enterobacter;s__Enterobacter hormaechei_C	mobile-1;mobile-2;mobile-6;hormaechei-xiangfangensis-1
GCA_031851605.1	Enterobacter ludwigii 99202523580	299767	Complete	99202523580	2023-09-24	PRJNA1013080	SAMN37298532	GCA_031851605.1	SAMN37298532	CHU Montpellier	OK	Illumina; Oxford Nanopore		ASM3185160v1	1	2	3	4951358	54.5		4576	not applicable	2020-09-08	France	France: Montpellier	Homo sapiens		32	-1	GCF_001750725.1	d__Bacteria;p__Pseudomonadota;c__Gammaproteobacteria;o__Enterobacterales;f__Enterobacteriaceae;g__Enterobacter;s__Enterobacter ludwigii	mobile-2;ludwigii
1.6864e+06	Enterobacter sp. BIDMC100 strain Colony188	1686399	Complete	Colony188	2021-07-28T00:00:00Z	PRJNA668870	SAMN17833505	GCA_019378795.1	CP079995	Ministry of Public Health-Thailand	Complete	Illumina HiSeq	88.857x	idba_ud v. V1.1.3	1	0	1	4546640	56.1374	3969		swab	2019-10-08	Thailand	Thailand: Uttaradit		collected_by:Department of Disease Control, Ministry of Public Health	12	-1	GCF_001729785.1	d__Bacteria;p__Pseudomonadota;c__Gammaproteobacteria;o__Enterobacterales;f__Enterobacteriaceae;g__Enterobacter;s__Enterobacter hormaechei_C
GCA_043972045.1	Enterobacter hormaechei subsp. hoffmannii ECC-080	1812934	Complete	ECC-080	2024-10-28	PRJNA1067818	SAMN39551829	GCA_043972045.1	SAMN39551829	National Health Research Institutes	OK	Oxford Nanopore GridION and Illumina NovaSeq		ASM4397204v1	1	3	4	5042535	55		4687	other	2022-08-03	Taiwan	Taiwan	Homo sapiens		1	-1	GCF_040096145.1	d__Bacteria;p__Pseudomonadota;c__Gammaproteobacteria;o__Enterobacterales;f__Enterobacteriaceae;g__Enterobacter;s__Enterobacter intestinihominis	mobile-2;hormaechei-hoffmannii-1
158837	Enterobacter hormaechei strain RHBSTW-00059	158836	Complete	RHBSTW-00059	2020-07-24T00:00:00Z	PRJNA605147	SAMN15148465	GCA_013629235.1	CP058167,CP058168,CP058169,CP058170,CP058171	University of Oxford	Complete	Hybrid: Illumina and PACBIO_SMRT	109.974717656083x	Unicycler v. v0.4.7	1	4	5	4916079	54.8954	4748	4549	Wastewater effluent sample	2017	United Kingdom	United Kingdom		sample_type:culture;biomaterial_provider:Modernising Medical Microbiology on behalf of the REHAB Consortium, Level 7, John Radcliffe Hospital, Oxford, OX3 9DU, UK	4	145	GCF_040096145.1	d__Bacteria;p__Pseudomonadota;c__Gammaproteobacteria;o__Enterobacterales;f__Enterobacteriaceae;g__Enterobacter;s__Enterobacter intestinihominis	mobile-9;hormaechei-hoffmannii-3
2.74265e+06	Enterobacter sp. RHBSTW-00422	2742646	Complete	RHBSTW-00422	2020-07-27T00:00:00Z	PRJNA605147	SAMN15148606	GCA_013749735.1	CP056552,CP056553,CP056554,CP056555	University of Oxford	Complete	Hybrid: Illumina and OXFORD_NANOPORE	98.2302188371287x	Unicycler v. v0.4.7	1	3	4	5234715	54.3648	5178	5009	Freshwater sample from downstream of wastewater treatment plant	2017	United Kingdom	United Kingdom		sample_type:culture;biomaterial_provider:Modernising Medical Microbiology on behalf of the REHAB Consortium, Level 7, John Radcliffe Hospital, Oxford, OX3 9DU, UK	32	374	GCF_001750725.1	d__Bacteria;p__Pseudomonadota;c__Gammaproteobacteria;o__Enterobacterales;f__Enterobacteriaceae;g__Enterobacter;s__Enterobacter ludwigii	mobile-7;mobile-9;ludwigii
GCA_043234225.1	Enterobacter hormaechei L3004	158836	Complete	L3004	2024-10-16	PRJNA1170544	SAMN44109759	GCA_043234225.1	SAMN44109759	China University of Geosciences(Beijing)	OK	Oxford Nanopore		ASM4323422v1	1	3	4	5084539	55.5		4689	hospital	2020-11-10	China	China	Homo sapiens		12	-1	GCF_001729785.1	d__Bacteria;p__Pseudomonadota;c__Gammaproteobacteria;o__Enterobacterales;f__Enterobacteriaceae;g__Enterobacter;s__Enterobacter hormaechei_C	mobile-5;mobile-9;hormaechei-steigerwaltii-1
158836	Enterobacter hormaechei strain 54569CZ	158836	Complete	54569CZ	2021-11-01T00:00:00Z	PRJNA772913	SAMN22377422	GCA_020695605.1	CP085757,CP085758,CP085759,CP085760,CP085761,CP085762,CP085763	Charles University in Prague	Complete	PacBio Sequel	247x	Microbial assembly v. v.1	1	6	7	4803420	55.1659	4722	4552	wound abdomin	2019-11	Czech Republic	Czech Republic: Hradec Kralove Region	Homo sapiens	collected_by:Fakultni nemocnice Hradec Kralove	7	92	GCF_001729785.1	d__Bacteria;p__Pseudomonadota;c__Gammaproteobacteria;o__Enterobacterales;f__Enterobacteriaceae;g__Enterobacter;s__Enterobacter hormaechei_C	mobile-4;hormaechei-xiangfangensis-3
GCA_051091335.1	Enterobacter hormaechei NY14116	158836	Complete	NY14116	2025-06-26	PRJNA1190875	SAMN45059857	GCA_051091335.1	SAMN45059857	Academy of Military Medical Science	OK	PacBio RSII		ASM5109133v1	1	4	5	5520878	55		5203	sputum	2017	China	China: Beijing	Homo sapiens		12	-1	GCF_001729785.1	d__Bacteria;p__Pseudomonadota;c__Gammaproteobacteria;o__Enterobacterales;f__Enterobacteriaceae;g__Enterobacter;s__Enterobacter hormaechei_C	mobile-1;mobile-5;hormaechei-steigerwaltii-1
158837	Enterobacter hormaechei strain RHBSTW-00101	158836	Complete	RHBSTW-00101	2020-07-24T00:00:00Z	PRJNA605147	SAMN15148484	GCA_013708455.1	CP055404,CP055405,CP055406,CP055408,CP055407,CP055409,CP055410,CP055411	University of Oxford	Complete	Hybrid: Illumina and PACBIO_SMRT	109.323379799594x	Unicycler v. v0.4.7	1	7	8	4988781	54.8929	4889	4725	Freshwater sample from downstream of wastewater treatment plant	2017	United Kingdom	United Kingdom		sample_type:culture;biomaterial_provider:Modernising Medical Microbiology on behalf of the REHAB Consortium, Level 7, John Radcliffe Hospital, Oxford, OX3 9DU, UK	3	286	GCF_040096145.1	d__Bacteria;p__Pseudomonadota;c__Gammaproteobacteria;o__Enterobacterales;f__Enterobacteriaceae;g__Enterobacter;s__Enterobacter intestinihominis	hormaechei-hoffmannii-2
550.254	Enterobacter cloacae strain 34998	550	Complete	34998	2015-08-18T00:00:00Z	PRJNA259658	SAMN03067417	GCF_000807425.2	JWRQ00000000	JCVI	Complete	Pacbio RS II	8.58x	HGAP v. 3	1	5	6	5303516	55.41	5223	4986	bronchoalveolar lavage	2011	USA	New York City	Human, Homo sapiens	collected_by:Barry Kreiswirth	12	113	GCF_001729785.1	d__Bacteria;p__Pseudomonadota;c__Gammaproteobacteria;o__Enterobacterales;f__Enterobacteriaceae;g__Enterobacter;s__Enterobacter hormaechei_C	mobile-4;mobile-10
GCA_043966055.1	Enterobacter asburiae ECC-232	61645	Complete	ECC-232	2024-10-28	PRJNA1067818	SAMN39551856	GCA_043966055.1	SAMN39551856	National Health Research Institutes	OK	Oxford Nanopore GridION and Illumina NovaSeq		ASM4396605v1	1	2	3	4840015	55.5		4480	sputum	2022-10-23	Taiwan	Taiwan	Homo sapiens		24	-1	GCF_002208095.1	d__Bacteria;p__Pseudomonadota;c__Gammaproteobacteria;o__Enterobacterales;f__Enterobacteriaceae;g__Enterobacter;s__Enterobacter cloacae_M	mobile-8;asburiae-2
550.226	Enterobacter cloacae strain EC-TO80	550	Complete	EC-TO80	2019-01-29T00:00:00Z	PRJEB27480	SAMEA4785257	GCA_900497145.1	LS999206,LS999207	Leibniz-Institut DSMZ-Deutsche Sammlung von Mikro	Complete				1	1	2	5014615	55.6017	4870	4748							12	89	GCF_001729785.1	d__Bacteria;p__Pseudomonadota;c__Gammaproteobacteria;o__Enterobacterales;f__Enterobacteriaceae;g__Enterobacter;s__Enterobacter hormaechei_C	mobile-10;hormaechei-steigerwaltii-1
GCA_050871235.1	Enterobacter hormaechei subsp. xiangfangensis NY1316	1296536	Complete	NY1316	2025-06-10	PRJNA1190531	SAMN45049790	GCA_050871235.1	SAMN45049790	Academy of Military Medical Sciences	OK	PacBio RSII		ASM5087123v1	1	3	4	5225441	54.5		4914	sputum	2014	China	China:Fujian	Homo sapiens		1	-1	GCF_040096145.1	d__Bacteria;p__Pseudomonadota;c__Gammaproteobacteria;o__Enterobacterales;f__Enterobacteriaceae;g__Enterobacter;s__Enterobacter intestinihominis	mobile-1;mobile-2;mobile-6;hormaechei-hoffmannii-1
158836	Enterobacter hormaechei RMCH-M19-N	158836	Complete	RMCH-M19-N	2023-04-26T00:00:00Z	PRJNA956928	SAMN34233930		CP123601,CP123602,CP123603,CP123604,CP123605,CP123606			Oxford Nanopore MinION	118x	Flye v. 2.9.1-b1780	1	5	6	5022093	55.2639	5310	4801	Blattella germanica	2019-12-01/2020-03-17	Bangladesh	Bangladesh: Rajshahi		sample_type:Bacterial cell culture;collected_by:University of Rajshahi	12	566	GCF_001729785.1	d__Bacteria;p__Pseudomonadota;c__Gammaproteobacteria;o__Enterobacterales;f__Enterobacteriaceae;g__Enterobacter;s__Enterobacter hormaechei_C	mobile-8;hormaechei-steigerwaltii-3
158836	Enterobacter hormaechei strain C44	158836	Complete	C44	2019-10-09T00:00:00Z	PRJNA550014	SAMN12289368	GCA_008931325.1	CP042566,CP042567,CP042568,CP042569,CP042570	University of Oxford	Complete	Oxford Nanopore MiniION	1438x	Unicycler v. SEP-2017	1	4	5	4962392	55.3886	4835	4731	clinical sample	2013-04-15	Australia	Australia: Sydney	Human, Homo sapiens	sample_type:Whole organism;collected_by:Concord Repatriation Hospital Sydney Australia	12	113	GCF_001729785.1	d__Bacteria;p__Pseudomonadota;c__Gammaproteobacteria;o__Enterobacterales;f__Enterobacteriaceae;g__Enterobacter;s__Enterobacter hormaechei_C	mobile-4;mobile-3
GCA_051092895.1	Enterobacter hormaechei NY14255	158836	Complete	NY14255	2025-06-26	PRJNA1191075	SAMN45068981	GCA_051092895.1	SAMN45068981	Academy of Military Medical Science	OK	PacBio RSII		ASM5109289v1	1	8	9	5214722	55		4897	unknown	unknown	Unknown	Unknown	Homo sapiens		10	-1	GCF_001729785.1	d__Bacteria;p__Pseudomonadota;c__Gammaproteobacteria;o__Enterobacterales;f__Enterobacteriaceae;g__Enterobacter;s__Enterobacter hormaechei_C	mobile-6;hormaechei-steigerwaltii-2
69218.4	Enterobacter cancerogenus strain UPC1	69218	Complete	UPC1	2021-01-25T00:00:00Z	PRJEB40359	SAMEA7311505	GCA_904425455.1	LR881936,LR881937	GMGM	Complete				1	1	2	4935357	55.5942	4731	4722	activated sludge		Algeria	Algeria			28	-1	GCF_019047785.1	d__Bacteria;p__Pseudomonadota;c__Gammaproteobacteria;o__Enterobacterales;f__Enterobacteriaceae;g__Enterobacter;s__Enterobacter cancerogenus	cancerogenous
1.81294e+06	Enterobacter roggenkampii strain WCHER090065	1812935	Complete	WCHER090065	2019-10-20T00:00:00Z	PRJNA415108	SAMN12995719	GCA_009184765.1	CP045064,CP045066,CP045065	West China Hospital, Sichuan University	Complete	Illumina HiSeq; Oxford Nanopore MiniION	100.0x	Unicycler v. 0.4.8	1	2	3	4943979	55.784	4852	4745		2016-08	China	China: Chengdu, Sichuan	Human, Homo sapiens	sample_type:pure culture	17	515	GCF_001729805.1	d__Bacteria;p__Pseudomonadota;c__Gammaproteobacteria;o__Enterobacterales;f__Enterobacteriaceae;g__Enterobacter;s__Enterobacter roggenkampii	roggenkampii
GCA_038627025.2	Enterobacter hormaechei 2024CK-00477	158836	Complete	2024CK-00477	2024-06-03	PRJNA812595	SAMN41094952	GCA_038627025.2	SAMN41094952	Utah Public Health Laboratory Infectious Disease submission group	OK	Illumina MiSeq; Oxford Nanopore GridION		ASM3862702v2	1	2	3	4869100	55		4456	Wound/Abscess	2024-04-03	USA	USA	Homo sapiens		7	-1	GCF_001729785.1	d__Bacteria;p__Pseudomonadota;c__Gammaproteobacteria;o__Enterobacterales;f__Enterobacteriaceae;g__Enterobacter;s__Enterobacter hormaechei_C	mobile-5;mobile-9;hormaechei-xiangfangensis-3
158836	Enterobacter hormaechei strain 14102KSN	158836	Complete	14102KSN	2021-02-11T00:00:00Z	PRJNA576640	SAMN12999969	GCA_016864035.1	CP045312,CP045313,CP045314,CP045315,CP045316	University Medical Center Groningen	Complete	Illumina MiSeq; Oxford Nanopore MiniION	96.0x	CLC Genomics Workbench v. 11; Unicycler	1	4	5	4827906	55.1105	4629			2017	Netherlands	Netherlands: Groningen	Homo sapiens	sample_type:bone infection	2	97	GCF_040096145.1	d__Bacteria;p__Pseudomonadota;c__Gammaproteobacteria;o__Enterobacterales;f__Enterobacteriaceae;g__Enterobacter;s__Enterobacter intestinihominis	hormaechei-hoffmannii-2
550.245	Enterobacter cloacae strain 4928STDY7387798	550	Complete	4928STDY7387798	2019-07-09T00:00:00Z	PRJEB22252	SAMEA104694437	GCA_902166595.1	LR607364	SC	Complete				1		1	5016704	55.5032	4537		faecal	2018	United Kingdom	United Kingdom	Human, Homo sapiens		12	141	GCF_001729785.1	d__Bacteria;p__Pseudomonadota;c__Gammaproteobacteria;o__Enterobacterales;f__Enterobacteriaceae;g__Enterobacter;s__Enterobacter hormaechei_C	mobile-9
550.281	Enterobacter cloacae strain RHBSTW-00490	550	Complete	RHBSTW-00490	2020-07-27T00:00:00Z	PRJNA605147	SAMN15148634	GCA_013736395.1	CP056460,CP056461,CP056462,CP056463,CP056464,CP056465	University of Oxford	Complete	Hybrid: Illumina and OXFORD_NANOPORE	106.45804921558x	Unicycler v. v0.4.7	1	5	6	5298566	54.8788	5306	5086	Freshwater sample from downstream of wastewater treatment plant	2017	United Kingdom	United Kingdom		sample_type:culture;biomaterial_provider:Modernising Medical Microbiology on behalf of the REHAB Consortium, Level 7, John Radcliffe Hospital, Oxford, OX3 9DU, UK	3	286	GCF_040096145.1	d__Bacteria;p__Pseudomonadota;c__Gammaproteobacteria;o__Enterobacterales;f__Enterobacteriaceae;g__Enterobacter;s__Enterobacter intestinihominis	mobile-8;hormaechei-hoffmannii-2
GCA_041378915.1	Enterobacter hormaechei CRECL11	158836	Complete	CRECL11	2024-08-20	PRJNA791797	SAMN42902419	GCA_041378915.1	SAMN42902419	China Medical University	OK	Illumina MiSeq; Oxford Nanopore MinION		ASM4137891v1	1	3	4	5075353	55		4728	sputum	2019-03-18	Taiwan	Taiwan: Taichung	Homo sapiens		1	-1	GCF_040096145.1	d__Bacteria;p__Pseudomonadota;c__Gammaproteobacteria;o__Enterobacterales;f__Enterobacteriaceae;g__Enterobacter;s__Enterobacter intestinihominis	mobile-2;mobile-3;hormaechei-hoffmannii-1
299767	Enterobacter ludwigii strain 196	299767	Complete	196	2021-11-07T00:00:00Z	PRJNA774541	SAMN22567594	GCA_020783255.1	CP086100	JMI Laboratories	Complete	Illumina MiSeq; Oxford Nanopore MinION	37.64x	Unicycler v. v0.4.9b	1	0	1	4763238	54.661	4548	4439		2019				sample_type:whole genome	32	1507	GCF_001750725.1	d__Bacteria;p__Pseudomonadota;c__Gammaproteobacteria;o__Enterobacterales;f__Enterobacteriaceae;g__Enterobacter;s__Enterobacter ludwigii	mobile-5;ludwigii
1.81294e+06	Enterobacter roggenkampii WS22-2	1812935	Complete	WS22-2	2023-04-03T00:00:00Z	PRJNA895841	SAMN31525259		CP110823,CP110824			Illumina NovaSeq; Oxford Nanopore	635.0x	unicycler v. v0.4.8	1	1	2	4634203	56.044	4348	4229	natural water sources close by farm or community	2022-05-01	Thailand	Thailand: Ratchaburi		collected_by:Chulalongkorn University	17	1129	GCF_001729805.1	d__Bacteria;p__Pseudomonadota;c__Gammaproteobacteria;o__Enterobacterales;f__Enterobacteriaceae;g__Enterobacter;s__Enterobacter roggenkampii	roggenkampii
61645.4	Enterobacter asburiae strain L1 delta-T1RM	61645	Complete	L1 delta-T1RM	2021-05-18T00:00:00Z	PRJNA729118	SAMN19111026	GCA_018394395.1	CP074584	University of Malaya	Complete	PacBio RSII	304.19x	HGAP v. 3	1	0	1	4557120	56.0745	4333	4243		2018-03-22	Malaysia	Malaysia	Not Applicable	sample_type:CELL CULTURE	26	720	GCF_001521715.1	d__Bacteria;p__Pseudomonadota;c__Gammaproteobacteria;o__Enterobacterales;f__Enterobacteriaceae;g__Enterobacter;s__Enterobacter asburiae	asburiae-2
1.81294e+06	Enterobacter roggenkampii K475-2	1812935	Complete	K475-2	2022-05-16T00:00:00Z	PRJNA823881	SAMN27363725	GCA_023375565.1	CP095165,CP095169,CP095166,CP095168,CP095167		Complete	Oxford Nanopore MinION	100.0x	Unicycler v. v0.4.8	1	4	5	5192835	55.4515	5088	4871		2019	China	China: Jinlin	Healthy cat	sample_type:feces;collected_by:Jilin university	17	984	GCF_001729805.1	d__Bacteria;p__Pseudomonadota;c__Gammaproteobacteria;o__Enterobacterales;f__Enterobacteriaceae;g__Enterobacter;s__Enterobacter roggenkampii	mobile-1;roggenkampii
GCA_038627095.2	Enterobacter hormaechei 2024CK-00534	158836	Complete	2024CK-00534	2024-06-03	PRJNA812595	SAMN41094957	GCA_038627095.2	SAMN41094957	Utah Public Health Laboratory Infectious Disease submission group	OK	Oxford Nanopore GridION; Illumina MiSeq		ASM3862709v2	1	2	3	5037436	55		4656	urine	2024-03-29	USA	USA	Homo sapiens		1	-1	GCF_040096145.1	d__Bacteria;p__Pseudomonadota;c__Gammaproteobacteria;o__Enterobacterales;f__Enterobacteriaceae;g__Enterobacter;s__Enterobacter intestinihominis	mobile-3;hormaechei-hoffmannii-1
158836	Enterobacter hormaechei K432	158836	Complete	K432	2022-11-20T00:00:00Z	PRJNA900428	SAMN31691762		CP110857			nanopore	100.0x	Unicycler v. v0.4.5	1	0	1	4862801	55.1403	4765	4613	urine	2020	China	China: Zhejiang	Homo sapiens	collected_by:a tertiary hospital	10	93	GCF_001729785.1	d__Bacteria;p__Pseudomonadota;c__Gammaproteobacteria;o__Enterobacterales;f__Enterobacteriaceae;g__Enterobacter;s__Enterobacter hormaechei_C	mobile-5;hormaechei-steigerwaltii-2
GCA_051091715.1	Enterobacter hormaechei subsp. xiangfangensis NY14234	1296536	Complete	NY14234	2025-06-26	PRJNA1191042	SAMN45068419	GCA_051091715.1	SAMN45068419	Academy of Military Medical Science	OK	PacBio RSII		ASM5109171v1	1	3	4	4982211	55		4711	unknown	2019	China	China: Guangdong	Homo sapiens		7	-1	GCF_001729785.1	d__Bacteria;p__Pseudomonadota;c__Gammaproteobacteria;o__Enterobacterales;f__Enterobacteriaceae;g__Enterobacter;s__Enterobacter hormaechei_C	mobile-4;mobile-10;mobile-6;hormaechei-xiangfangensis-3
GCA_052073395.1	Enterobacter hormaechei EH9642024BG	158836	Complete	EH9642024BG	2025-08-17	PRJNA1297658	SAMN50231554	GCA_052073395.1	SAMN50231554	National Center of Infectious and Parasitic Diseases	OK	Oxford Nanopore MinION		ASM5207339v1	1	2	3	4896629	55		4538	human urine	2024-04-05	Bulgaria	Bulgaria: Sofia	Homo sapiens		1	-1	GCF_040096145.1	d__Bacteria;p__Pseudomonadota;c__Gammaproteobacteria;o__Enterobacterales;f__Enterobacteriaceae;g__Enterobacter;s__Enterobacter intestinihominis	hormaechei-hoffmannii-1
GCA_038069355.2	Enterobacter kobei 2024CK-00368	208224	Complete	2024CK-00368	2024-05-28	PRJNA812595	SAMN40921367	GCA_038069355.2	SAMN40921367	Utah Public Health Laboratory Infectious Disease submission group	OK	Illumina MiSeq; Oxford Nanopore GridION		ASM3806935v2	1	1	2	4687534	55		4283	urine	2024-03-20	USA	USA	Homo sapiens		13	-1	GCF_001729765.1	d__Bacteria;p__Pseudomonadota;c__Gammaproteobacteria;o__Enterobacterales;f__Enterobacteriaceae;g__Enterobacter;s__Enterobacter kobei	kobei
550.158	Enterobacter cloacae strain 388	550	Complete	388	2018-06-05T00:00:00Z	PRJNA278886	SAMN06887342	GCA_003186565.1	CP021167,CP021168	Brigham & Women's Hospital	Complete	PacBio	315.0x	HGAP v. v.3.0	1	1	2	4735287	55.4759	4589	4493		2017	USA	USA:Boston		sample_type:cell culture	7	1795	GCF_001729785.1	d__Bacteria;p__Pseudomonadota;c__Gammaproteobacteria;o__Enterobacterales;f__Enterobacteriaceae;g__Enterobacter;s__Enterobacter hormaechei_C	mobile-5;hormaechei-xiangfangensis-3
GCA_030848005.1	Enterobacter hormaechei Ehh_21	158836	Complete	Ehh_21	2023-08-21	PRJNA976530	SAMN35394410	GCA_030848005.1	SAMN35394410	University of Bern	OK	Illumina; Oxford Nanopore		ASM3084800v1	1	3	4	4885548	55		4489	stools	2020-06-19	Switzerland	Switzerland	Homo sapiens		7	-1	GCF_001729785.1	d__Bacteria;p__Pseudomonadota;c__Gammaproteobacteria;o__Enterobacterales;f__Enterobacteriaceae;g__Enterobacter;s__Enterobacter hormaechei_C	mobile-3
158837	Enterobacter hormaechei strain RHBSTW-00016	158836	Complete	RHBSTW-00016	2020-07-24T00:00:00Z	PRJNA605147	SAMN15148453	GCA_013635255.1	CP058187,CP058188,CP058189,CP058190	University of Oxford	Complete	Hybrid: Illumina and OXFORD_NANOPORE	88.6188692108241x	Unicycler v. v0.4.7	1	3	4	5034201	55.0461	4933	4758	Wastewater influent sample	2017	United Kingdom	United Kingdom		sample_type:culture;biomaterial_provider:Modernising Medical Microbiology on behalf of the REHAB Consortium, Level 7, John Radcliffe Hospital, Oxford, OX3 9DU, UK	4	145	GCF_040096145.1	d__Bacteria;p__Pseudomonadota;c__Gammaproteobacteria;o__Enterobacterales;f__Enterobacteriaceae;g__Enterobacter;s__Enterobacter intestinihominis	hormaechei-hoffmannii-3
158836	Enterobacter hormaechei 2022CK-00700	158836	Complete	2022CK-00700	2023-02-15T00:00:00Z	PRJNA812595	SAMN32093416		CP117750,CP117751,CP117752,CP117753,CP117754,CP117755,CP117756,CP117757,CP117758			Oxford Nanopore GridION; Illumina MiSeq	99.0x	Unicycler v. 0.5.0	1	8	9	5384973	54.7395	5375	5155	blood	2022-11-04	USA	USA	Homo sapiens		12	350	GCF_001729785.1	d__Bacteria;p__Pseudomonadota;c__Gammaproteobacteria;o__Enterobacterales;f__Enterobacteriaceae;g__Enterobacter;s__Enterobacter hormaechei_C	mobile-1;mobile-6;mobile-9;hormaechei-steigerwaltii-3
69218.5	Enterobacter cancerogenus strain FDAARGOS 1428 strain Not applicable	69218	Complete	Not applicable	2021-06-28T00:00:00Z	PRJNA231221	SAMN16357570	GCA_019047785.1	CP077290	US Food and Drug Administration	Complete	Pacbio; Illumina	824.46x	SMRT v. 9.0.0, HGAP v. 4.0	1	0	1	4821734	55.7252	4565	4445			Germany	Germany: Braunschweig		collected_by:DSMZ	28	-1	GCF_019047785.1	d__Bacteria;p__Pseudomonadota;c__Gammaproteobacteria;o__Enterobacterales;f__Enterobacteriaceae;g__Enterobacter;s__Enterobacter cancerogenus	cancerogenous
2.91263e+06	Enterobacter cloacae complex sp. ECL404	2912631	Complete	ECL404	2022-02-02T00:00:00Z	PRJNA800174	SAMN25233125	GCA_021869625.1	CP091496,CP091497,CP091498,CP091499,CP091500,CP091501,CP091502,CP091503		Complete	Oxford Nanopore	100.0x	canu v. 2.2	1	7	8	5420719	54.5554	5481	5205	Drainage	2020-10-05	China	China: Chongqing		sample_type:cell culture	2	97	GCF_040096145.1	d__Bacteria;p__Pseudomonadota;c__Gammaproteobacteria;o__Enterobacterales;f__Enterobacteriaceae;g__Enterobacter;s__Enterobacter intestinihominis	mobile-1;hormaechei-hoffmannii-2
GCA_040735585.1	Enterobacter roggenkampii 18Y001733	1812935	Complete	18Y001733	2024-07-16	PRJNA1034027	SAMN38049406	GCA_040735585.1	SAMN38049406	Nottingham Trent University	OK	Illumina MiSeq; Oxford Nanopore MinION		ASM4073558v1	1	1	2	4658510	56		4254	catheter	2018	United Kingdom	United Kingdom: Nottingham	Homo sapiens		17	-1	GCF_001729805.1	d__Bacteria;p__Pseudomonadota;c__Gammaproteobacteria;o__Enterobacterales;f__Enterobacteriaceae;g__Enterobacter;s__Enterobacter roggenkampii	roggenkampii
GCA_031432895.1	Enterobacter hormaechei EB6	158836	Complete	EB6	2023-09-13	PRJNA1010831	SAMN37200061	GCA_031432895.1	SAMN37200061	United Kingdom Health Security Agency	OK	Oxford Nanopore MinION		ASM3143289v1	1	2	3	5319264	54.5		4983	urine	2022-11	United Kingdom	United Kingdom: England	Homo sapiens		7	-1	GCF_001729785.1	d__Bacteria;p__Pseudomonadota;c__Gammaproteobacteria;o__Enterobacterales;f__Enterobacteriaceae;g__Enterobacter;s__Enterobacter hormaechei_C	mobile-1;mobile-5;mobile-9;hormaechei-xiangfangensis-3
GCA_030847785.1	Enterobacter hormaechei Ehh_6	158836	Complete	Ehh_6	2023-08-21	PRJNA976530	SAMN35394389	GCA_030847785.1	SAMN35394389	University of Bern	OK	Illumina; Oxford Nanopore		ASM3084778v1	1	2	3	4831883	55.5		4484	upper respiratory tract	2020-04-27	Switzerland	Switzerland	Homo sapiens		12	-1	GCF_001729785.1	d__Bacteria;p__Pseudomonadota;c__Gammaproteobacteria;o__Enterobacterales;f__Enterobacteriaceae;g__Enterobacter;s__Enterobacter hormaechei_C	mobile-3;mobile-5;hormaechei-steigerwaltii-3
881260	Enterobacter bugandensis strain FDAARGOS_1496 strain Not applicable	881260	Complete	Not applicable	2021-09-23T00:00:00Z	PRJNA231221	SAMN21218852	GCA_020099255.1	CP083643,CP083644	US Food and Drug Administration	Complete	Pacbio; Illumina	1334.33x	SMRT v. 9.0.0, HGAP v. 4.0	1	1	2	5022873	55.4384	4841	4699			Germany	Germany: Braunschweig		collected_by:DSMZ	31	495	GCF_900324475.1	d__Bacteria;p__Pseudomonadota;c__Gammaproteobacteria;o__Enterobacterales;f__Enterobacteriaceae;g__Enterobacter;s__Enterobacter bugandensis	mobile-1;mobile-5;bugandensis
299766	Enterobacter hormaechei subsp. steigerwaltii strain JT.WLB1A	299766	Complete	JT.WLB1A	2022-09-18T00:00:00Z	PRJNA877370	SAMN30697279	GCA_025244885.1	CP104284	The Independent Schools Foundation Academy		Illumina MiSeq; Oxford Nanopore MinION	330.0x	Unicycler v. 0.4.8-beta	1	0	1	4553867	55.7652	4250	4164	Stormwater drain	2021-04-23	Hong Kong	Hong Kong: Telegraph Bay		sample_type:Pure isolate;collected_by:Joanne E. Tang	12	-1	GCF_001729785.1	d__Bacteria;p__Pseudomonadota;c__Gammaproteobacteria;o__Enterobacterales;f__Enterobacteriaceae;g__Enterobacter;s__Enterobacter hormaechei_C	hormaechei-steigerwaltii-1
GCA_005217155.2	Enterobacter hormaechei KCJ3K13	158836	Complete	KCJ3K13	2021-06-16	PRJNA539918	SAMN11514785	GCA_005217155.2	SAMN11514785	University of Florida	OK	PacBio		ASM521715v2	1	1	2	4925235	55.5		4613	missing	2019-04-03	USA	USA: Gainesville	Homo sapiens		7	-1	GCF_001729785.1	d__Bacteria;p__Pseudomonadota;c__Gammaproteobacteria;o__Enterobacterales;f__Enterobacteriaceae;g__Enterobacter;s__Enterobacter hormaechei_C	mobile-6;mobile-5;hormaechei-xiangfangensis-3
GCA_050871265.1	Enterobacter hormaechei NY2861	158836	Complete	NY2861	2025-06-10	PRJNA1190674	SAMN45052897	GCA_050871265.1	SAMN45052897	Academy of Military Medical Sciences	OK	PacBio RSII		ASM5087126v1	1	3	4	5185684	55		4879	urine	2016	China	China: Beijing	Homo sapiens		10	-1	GCF_001729785.1	d__Bacteria;p__Pseudomonadota;c__Gammaproteobacteria;o__Enterobacterales;f__Enterobacteriaceae;g__Enterobacter;s__Enterobacter hormaechei_C	mobile-10;mobile-6;hormaechei-steigerwaltii-3
GCA_043966785.1	Enterobacter hormaechei subsp. xiangfangensis ECC-228	1296536	Complete	ECC-228	2024-10-28	PRJNA1067818	SAMN39551855	GCA_043966785.1	SAMN39551855	National Health Research Institutes	OK	Oxford Nanopore GridION and Illumina NovaSeq		ASM4396678v1	1	3	4	4924521	55.5		4586	sputum	2022-10-18	Taiwan	Taiwan	Homo sapiens		12	-1	GCF_001729785.1	d__Bacteria;p__Pseudomonadota;c__Gammaproteobacteria;o__Enterobacterales;f__Enterobacteriaceae;g__Enterobacter;s__Enterobacter hormaechei_C	mobile-10;mobile-5
1.81294e+06	Enterobacter roggenkampii strain POL1	1812935	Complete	POL1	2021-11-16T00:00:00Z	PRJNA777725	SAMN22871631	GCA_020881955.1	CP086405,CP086406,CP086407	Shandong First Medical University	Complete	Oxford Nanopore; BGISEQ	861.0x	Canu v. 1.5	1	2	3	4976557	55.7839	4797	4655	water	2020-08	China	China:Jinan		sample_type:water	17	272	GCF_001729805.1	d__Bacteria;p__Pseudomonadota;c__Gammaproteobacteria;o__Enterobacterales;f__Enterobacteriaceae;g__Enterobacter;s__Enterobacter roggenkampii	mobile-3;roggenkampii
299768	Enterobacter ludwigii strain JP6	299767	Complete	JP6	2019-05-20T00:00:00Z	PRJNA532789	SAMN11415570	GCA_005518115.1	CP040256	Shandong Agricultural University	Complete	PacBio; Illumina MiSeq	150.0x	CANU v. V1.6	1		1	4681598	54.7603	4575	4339	rhizosphere soil	2011-05-01	China	China: Hunan Province	Nicotiana tabacum	sample_type:single cell	32	-1	GCF_001750725.1	d__Bacteria;p__Pseudomonadota;c__Gammaproteobacteria;o__Enterobacterales;f__Enterobacteriaceae;g__Enterobacter;s__Enterobacter ludwigii	ludwigii
GCA_030847805.1	Enterobacter hormaechei 21KM1498	158836	Complete	21KM1498	2023-08-21	PRJNA976530	SAMN35394388	GCA_030847805.1	SAMN35394388	University of Bern	OK	Illumina; PacBio		ASM3084780v1	1	4	5	5013534	55		4665	central vein catheter	2021-06-22	Switzerland	Switzerland	Dog		1	-1	GCF_040096145.1	d__Bacteria;p__Pseudomonadota;c__Gammaproteobacteria;o__Enterobacterales;f__Enterobacteriaceae;g__Enterobacter;s__Enterobacter intestinihominis	mobile-2;mobile-3;hormaechei-hoffmannii-1
158836	Enterobacter hormaechei Eho-E1	158836	Complete	Eho-E1	2022-02-07T00:00:00Z	PRJNA599404	SAMN13747518	GCA_022023895.1	CP066094,CP066095,CP066096,CP066097,CP066098,CP066099,CP066100		Complete	Illumina MiSeq, Oxford Nanopore MiniION	100x	Unicycler v. v 0.4.8-BETA	1	6	7	5620529	54.4945	5679	5400	surface water	2015-08-04	Canada	Canada:Ontario		collected_by:Public Health Ontario	10	93	GCF_001729785.1	d__Bacteria;p__Pseudomonadota;c__Gammaproteobacteria;o__Enterobacterales;f__Enterobacteriaceae;g__Enterobacter;s__Enterobacter hormaechei_C	mobile-1;mobile-9;hormaechei-steigerwaltii-2
299768	Enterobacter ludwigii strain I42	299767	Complete	I42	2019-05-30T00:00:00Z	PRJNA532824	SAMN11415809	GCA_005890075.1	CP040606	Shandong Agricultural University	Complete	PacBio; Illumina MiSeq	150.0x	CANU v. V1.6	1		1	4719369	54.6559	4520	4406	Lycium barbarum rhizosphere soil	2015-09-01	China	China:Ningxia Hui Autonomous Region		sample_type:single cell	32	-1	GCF_001750725.1	d__Bacteria;p__Pseudomonadota;c__Gammaproteobacteria;o__Enterobacterales;f__Enterobacteriaceae;g__Enterobacter;s__Enterobacter ludwigii	mobile-5;ludwigii
550.167	Enterobacter cloacae strain AR_0073	550	Complete	AR_0073	2018-09-18T00:00:00Z	PRJNA292904	SAMN04014914	GCA_003573505.1	CP032291,CP032292,CP032293,CP032294	Centers for Disease Control and Prevention	Complete	PacBio RSII	121x	canu v. 1.6	1	3	4	5307904	55.4347	5282	5162							17	1010	GCF_001729805.1	d__Bacteria;p__Pseudomonadota;c__Gammaproteobacteria;o__Enterobacterales;f__Enterobacteriaceae;g__Enterobacter;s__Enterobacter roggenkampii	mobile-10;mobile-7;roggenkampii
GCA_051131895.1	Enterobacter kobei EK72	208224	Complete	EK72	2025-06-28	PRJNA625847	SAMN14609978	GCA_051131895.1	SAMN14609978	First Affiliated Hospital, Southern University of Science and Technology	OK	Oxford Nanopore PromethION		ASM5113189v1	1	3	4	5014089	54.5		4589	missing	2018-10-25	China	China:shenzhen	Homo sapiens male		13	-1	GCF_001729765.1	d__Bacteria;p__Pseudomonadota;c__Gammaproteobacteria;o__Enterobacterales;f__Enterobacteriaceae;g__Enterobacter;s__Enterobacter kobei	mobile-6;mobile-8;kobei
208225	Enterobacter kobei strain C16	208224	Complete	C16	2019-10-09T00:00:00Z	PRJNA550014	SAMN12289356	GCA_008931545.1	CP042578,CP042579,CP042580,CP042581	University of Oxford	Complete	Oxford Nanopore MiniION	1557x	Unicycler v. SEP-2017	1	3	4	5366747	54.3983	5423	5232	clinical sample	2009-03-12	Australia	Australia: Sydney	Human, Homo sapiens	sample_type:Whole organism;collected_by:Concord Repatriation Hospital Sydney Australia	13	191	GCF_001729765.1	d__Bacteria;p__Pseudomonadota;c__Gammaproteobacteria;o__Enterobacterales;f__Enterobacteriaceae;g__Enterobacter;s__Enterobacter kobei	mobile-1;mobile-3;mobile-8;kobei
1.81294e+06	Enterobacter roggenkampii strain BP10374	1812935	Complete	BP10374	2019-04-07T00:00:00Z	PRJNA529775	SAMN11283933	GCA_004684365.1	CP038471	Christian Medical college, Vellore	Complete	IonTorrent; Oxford Nanopore MiniION	59.0x	Canu v. 1.7; Unicycler v. 0.4.6	1		1	4851717	56.1117	4879	4603	blood	2018	India	India	Human, Homo sapiens	collected_by:Christian Medical college	17	1142	GCF_001729805.1	d__Bacteria;p__Pseudomonadota;c__Gammaproteobacteria;o__Enterobacterales;f__Enterobacteriaceae;g__Enterobacter;s__Enterobacter roggenkampii	roggenkampii
158836	Enterobacter hormaechei B0910	158836	Complete	B0910	2023-05-10T00:00:00Z	PRJNA812965	SAMN26573028		CP096598,CP096599			Oxford Nanopore MinION	100.0x	NECAT v. v0.0.1_update20200803	1	1	2	5062124	54.7	5457	4836	atmospheric cloud water	not collected	Hong Kong	Hong Kong			4	102	GCF_040096145.1	d__Bacteria;p__Pseudomonadota;c__Gammaproteobacteria;o__Enterobacterales;f__Enterobacteriaceae;g__Enterobacter;s__Enterobacter intestinihominis	mobile-1;mobile-9
550.402	Enterobacter cloacae S36_CRE37	550	Complete	S36_CRE37	2023-01-09T00:00:00Z	PRJNA667445	SAMN16387654		CP074548,CP074549,CP074550,CP074551,CP074552			Illumina NextSeq; PacBio Sequel	361x	Unicycler v. v0.4.7	1	4	5	5038189	55.267	4950	4766	urine cc	2017-10-03	USA	USA: Durham, NC	Homo sapiens	collected_by:Rachel Addison	10	461	GCF_001729785.1	d__Bacteria;p__Pseudomonadota;c__Gammaproteobacteria;o__Enterobacterales;f__Enterobacteriaceae;g__Enterobacter;s__Enterobacter hormaechei_C	mobile-5;hormaechei-steigerwaltii-3
550.246	Enterobacter cloacae strain 4928STDY7387746	550	Complete	4928STDY7387746	2019-07-09T00:00:00Z	PRJEB22252	SAMEA104694383	GCA_902166715.1	LR607370	SC	Complete				1		1	5332468	55.3985	4534		faecal	2018	United Kingdom	United Kingdom	Human, Homo sapiens		4	104	GCF_040096145.1	d__Bacteria;p__Pseudomonadota;c__Gammaproteobacteria;o__Enterobacterales;f__Enterobacteriaceae;g__Enterobacter;s__Enterobacter intestinihominis	mobile-9;hormaechei-hoffmannii-3
GCA_040548635.1	Enterobacter hormaechei Z81-2	158836	Complete	Z81-2	2024-07-08	PRJNA1119654	SAMN41660821	GCA_040548635.1	SAMN41660821	Shandong University	OK	Oxford Nanopore PromethION		ASM4054863v1	1	0	1	4835803	55.5		4491	hospital	2023-04-20	China	China:Qingdao			10	-1	GCF_001729785.1	d__Bacteria;p__Pseudomonadota;c__Gammaproteobacteria;o__Enterobacterales;f__Enterobacteriaceae;g__Enterobacter;s__Enterobacter hormaechei_C	mobile-5;hormaechei-steigerwaltii-3
GCA_050242525.1	Enterobacter hormaechei A31002	158836	Complete	A31002	2025-05-07	PRJNA1136676	SAMN42539938	GCA_050242525.1	SAMN42539938	University Hospital Muenster	OK	PacBio Sequel		ASM5024252v1	1	0	1	4814582	55.5		4412	not collected	2023	Germany	Germany	Homo sapiens		12	-1	GCF_001729785.1	d__Bacteria;p__Pseudomonadota;c__Gammaproteobacteria;o__Enterobacterales;f__Enterobacteriaceae;g__Enterobacter;s__Enterobacter hormaechei_C	hormaechei-steigerwaltii-1
GCA_030847745.1	Enterobacter hormaechei Ehh_9	158836	Complete	Ehh_9	2023-08-21	PRJNA976530	SAMN35394392	GCA_030847745.1	SAMN35394392	University of Bern	OK	Illumina; Oxford Nanopore		ASM3084774v1	1	2	3	5150004	55		4805	nose	2021-10-16	Switzerland	Switzerland	Homo sapiens		10	-1	GCF_001729785.1	d__Bacteria;p__Pseudomonadota;c__Gammaproteobacteria;o__Enterobacterales;f__Enterobacteriaceae;g__Enterobacter;s__Enterobacter hormaechei_C	mobile-1;mobile-3;mobile-5;mobile-9
208225	Enterobacter kobei strain EB_P8_L5_01.19	208224	Complete	EB_P8_L5_01.19	2019-09-10T00:00:00Z	PRJNA562727	SAMN12648938	GCA_008365235.1	CP043511,CP043516,CP043512,CP043513,CP043514,CP043515,CP043517	Public Health England	Complete	Oxford Nanopore MiniION; Illumina HiSeq	100.0x	miniasm v. 0.2 r168 dirty; Racon	1	6	7	5197300	54.5939	5326	5087	screening swab	2019-01	United Kingdom	United Kingdom:London	Human, Homo sapiens	sample_type:pure culture;collected_by:hospital in London	13	520	GCF_001729765.1	d__Bacteria;p__Pseudomonadota;c__Gammaproteobacteria;o__Enterobacterales;f__Enterobacteriaceae;g__Enterobacter;s__Enterobacter kobei	mobile-10;mobile-7;mobile-6;kobei
158837	Enterobacter hormaechei strain RHBSTW-00626	158836	Complete	RHBSTW-00626	2020-07-27T00:00:00Z	PRJNA605147	SAMN15148666	GCA_013734915.1	CP056691,CP056692,CP056693,CP056694,CP056695,CP056696	University of Oxford	Complete	Hybrid: Illumina and OXFORD_NANOPORE	104.344886308208x	Unicycler v. v0.4.7	1	5	6	5053619	55.0474	4993	4828	Wastewater influent sample	2017	United Kingdom	United Kingdom		sample_type:culture;biomaterial_provider:Modernising Medical Microbiology on behalf of the REHAB Consortium, Level 7, John Radcliffe Hospital, Oxford, OX3 9DU, UK	3	286	GCF_040096145.1	d__Bacteria;p__Pseudomonadota;c__Gammaproteobacteria;o__Enterobacterales;f__Enterobacteriaceae;g__Enterobacter;s__Enterobacter intestinihominis	hormaechei-hoffmannii-2
299767	Enterobacter ludwigii strain EN-119	299767	Complete	EN-119	2016-10-03T00:00:00Z	PRJNA343411	SAMN05787341	GCF_001750725.1	CP017279,CP017280	Zhejiang Sci-Tech University	Complete	PacBio	69x	HGAP v. HGAP3	1	1	2	4952770	54.6	4696	4547					Human, Homo sapiens		32	714	GCF_001750725.1	d__Bacteria;p__Pseudomonadota;c__Gammaproteobacteria;o__Enterobacterales;f__Enterobacteriaceae;g__Enterobacter;s__Enterobacter ludwigii	ludwigii
158836	Enterobacter hormaechei ECC2783	158836	Complete	ECC2783	2022-11-07T00:00:00Z	PRJNA894355	SAMN31455096	GCA_026015945.1	CP110354,CP110355,CP110356,CP110357,CP110358		Complete	Oxford Nanopore	100.0x	Unicycler v. v0.4.8	1	4	5	5388025	54.5956	5385	5153	blood	2017-09-30	China	China:Hanzghou	Homo sapiens	collected_by:Wenhao Wu	10	93	GCF_001729785.1	d__Bacteria;p__Pseudomonadota;c__Gammaproteobacteria;o__Enterobacterales;f__Enterobacteriaceae;g__Enterobacter;s__Enterobacter hormaechei_C	mobile-1;mobile-2;mobile-6;mobile-9;hormaechei-steigerwaltii-2
881261	Enterobacter bugandensis strain STN0717-56	881260	Complete	STN0717-56	2020-10-09T00:00:00Z	PRJDB9036	SAMD00195975	GCA_015137655.1	AP022508	Laboratory of Bacterial Genomics, Pathogen Genomics Center, National Institute of Infectious Diseases	Complete	Sequel; NextSeq 500	320x	flye v. 2.5; minimap v. 0.2-r124; racon v.	1	0	1	4635750	56.0228	4331	4233	hospital sewage	2018-07-17	Japan	Japan:Tokyo			31	1052	GCF_900324475.1	d__Bacteria;p__Pseudomonadota;c__Gammaproteobacteria;o__Enterobacterales;f__Enterobacteriaceae;g__Enterobacter;s__Enterobacter bugandensis	bugandensis
1.81294e+06	Enterobacter roggenkampii strain RHBSTW-00002	1812935	Complete	RHBSTW-00002	2020-07-24T00:00:00Z	PRJNA605147	SAMN15148444	GCA_013635755.1	CP058196,CP058205,CP058206,CP058197,CP058198,CP058199,CP058200,CP058201,CP058202,CP058203,CP058204	University of Oxford	Complete	Hybrid: Illumina and PACBIO_SMRT	95.537547253764x	Unicycler v. v0.4.7	1	10	11	4807289	55.8288	4787	4614	Wastewater influent sample	2017	United Kingdom	United Kingdom		sample_type:culture;biomaterial_provider:Modernising Medical Microbiology on behalf of the REHAB Consortium, Level 7, John Radcliffe Hospital, Oxford, OX3 9DU, UK	16	-1	GCF_001729805.1	d__Bacteria;p__Pseudomonadota;c__Gammaproteobacteria;o__Enterobacterales;f__Enterobacteriaceae;g__Enterobacter;s__Enterobacter roggenkampii	mobile-7;roggenkampii
158836	Enterobacter hormaechei strain Colony328	158836	Complete	Colony328	2021-09-22T00:00:00Z	PRJNA668870	SAMN17833480	GCA_020091285.1	CP083472	Ministry of Public Health-Thailand	Complete	Illumina HiSeq	48.13x	idba_ud v. V1.1.3	1	0	1	4545660	56.0656	3979		food		Thailand	Thailand: Songkhla		collected_by:Department of Disease Control, Ministry of Public Health	12	-1	GCF_001729785.1	d__Bacteria;p__Pseudomonadota;c__Gammaproteobacteria;o__Enterobacterales;f__Enterobacteriaceae;g__Enterobacter;s__Enterobacter hormaechei_C
158836	Enterobacter hormaechei EHX_SINK_001	158836	Complete	EHX_SINK_001	2023-06-22T00:00:00Z	PRJNA882063	SAMN30926406		CP106898,CP106899,CP106900,CP106901,CP106902,CP106903,CP106904,CP106905			Oxford Nanopore MinION; Illumina MiSeq	252x	Unicycler v. v0.4.8	1	7	8	5144681	54.8193	5072	4898	Sink	2017-12-21	Israel	Israel			7	136	GCF_001729785.1	d__Bacteria;p__Pseudomonadota;c__Gammaproteobacteria;o__Enterobacterales;f__Enterobacteriaceae;g__Enterobacter;s__Enterobacter hormaechei_C	mobile-1;mobile-5;hormaechei-xiangfangensis-3
158837	Enterobacter hormaechei strain RHBSTW-00070	158836	Complete	RHBSTW-00070	2020-07-24T00:00:00Z	PRJNA605147	SAMN15148471	GCA_013625795.1	CP058164,CP058165,CP058166	University of Oxford	Complete	Hybrid: Illumina and PACBIO_SMRT	115.355313570466x	Unicycler v. v0.4.7	1	2	3	4927760	54.9992	4757	4611	Wastewater influent sample	2017	United Kingdom	United Kingdom		sample_type:culture;biomaterial_provider:Modernising Medical Microbiology on behalf of the REHAB Consortium, Level 7, John Radcliffe Hospital, Oxford, OX3 9DU, UK	1	78	GCF_040096145.1	d__Bacteria;p__Pseudomonadota;c__Gammaproteobacteria;o__Enterobacterales;f__Enterobacteriaceae;g__Enterobacter;s__Enterobacter intestinihominis	mobile-2;hormaechei-hoffmannii-1
GCA_044344475.1	Enterobacter asburiae FUJ80072	61645	Complete	FUJ80072	2024-11-04	PRJNA929672	SAMN32967355	GCA_044344475.1	SAMN32967355	Fujita Health University	OK	Illumina NextSeq, Oxford Nanopore MiniION		ASM4434447v1	1	1	2	5100362	56		4745	clinical specimen	2014-05-03	Japan	Japan: Aichi	Homo sapiens		21	-1	GCF_007035645.1	d__Bacteria;p__Pseudomonadota;c__Gammaproteobacteria;o__Enterobacterales;f__Enterobacteriaceae;g__Enterobacter;s__Enterobacter asburiae_B	mobile-8;asburiae-1
1.29654e+06	Enterobacter hormaechei subsp. xiangfangensis MDCL 3	1296536	Complete	MDCL 3	2023-02-21T00:00:00Z	PRJNA721536	SAMN21522362		CP115150,CP115152,CP115151			Oxford Nanopore MinION; Illumina NovaSeq	250.0x	Unicycler v. v0.4.8	1	2	3	5000180	55.162	4924	4749	blood	2019-03-30	India	India: Kolkata	Homo sapiens	collected_by:ICMR-NICED	7	511	GCF_001729785.1	d__Bacteria;p__Pseudomonadota;c__Gammaproteobacteria;o__Enterobacterales;f__Enterobacteriaceae;g__Enterobacter;s__Enterobacter hormaechei_C	mobile-7;hormaechei-xiangfangensis-1
GCA_043970035.1	Enterobacter hormaechei subsp. xiangfangensis ECC-113	1296536	Complete	ECC-113	2024-10-28	PRJNA1067818	SAMN39551838	GCA_043970035.1	SAMN39551838	National Health Research Institutes	OK	Oxford Nanopore GridION and Illumina NovaSeq		ASM4397003v1	1	1	2	4786132	55.5		4427	blood	2022-08-22	Taiwan	Taiwan	Homo sapiens		12	-1	GCF_001729785.1	d__Bacteria;p__Pseudomonadota;c__Gammaproteobacteria;o__Enterobacterales;f__Enterobacteriaceae;g__Enterobacter;s__Enterobacter hormaechei_C	mobile-9;hormaechei-steigerwaltii-3
GCA_051131905.1	Enterobacter hormaechei EH60	158836	Complete	EH60	2025-06-28	PRJNA625843	SAMN14609972	GCA_051131905.1	SAMN14609972	First Affiliated Hospital, Southern University of Science and Technology	OK	Oxford Nanopore PromethION		ASM5113190v1	1	7	8	5243917	54.5		4871	missing	2017-04-25	China	China: Shenzhen	Homo sapiens male		7	-1	GCF_001729785.1	d__Bacteria;p__Pseudomonadota;c__Gammaproteobacteria;o__Enterobacterales;f__Enterobacteriaceae;g__Enterobacter;s__Enterobacter hormaechei_C	mobile-1;mobile-6;mobile-5;mobile-8;hormaechei-xiangfangensis-3
GCA_050883685.1	Enterobacter hormaechei NY3627	158836	Complete	NY3627	2025-06-11	PRJNA1191066	SAMN45068610	GCA_050883685.1	SAMN45068610	Academy of Military Medical Sciences	OK	PacBio RSII		ASM5088368v1	1	2	3	5336648	55		4977	ascites	2016	China	China: Beijing	Homo sapiens		11	-1	GCF_001729785.1	d__Bacteria;p__Pseudomonadota;c__Gammaproteobacteria;o__Enterobacterales;f__Enterobacteriaceae;g__Enterobacter;s__Enterobacter hormaechei_C	mobile-1;hormaechei-steigerwaltii-4
GCA_030847845.1	Enterobacter hormaechei Ehh_3	158836	Complete	Ehh_3	2023-08-21	PRJNA976530	SAMN35394385	GCA_030847845.1	SAMN35394385	University of Bern	OK	Illumina; Oxford Nanopore		ASM3084784v1	1	2	3	5051491	55		4691	tissue	2019-09-23	Switzerland	Switzerland	Homo sapiens		7	-1	GCF_001729785.1	d__Bacteria;p__Pseudomonadota;c__Gammaproteobacteria;o__Enterobacterales;f__Enterobacteriaceae;g__Enterobacter;s__Enterobacter hormaechei_C	mobile-4;mobile-9;hormaechei-xiangfangensis-3
550.245	Enterobacter cloacae strain 4928STDY7071173	550	Complete	4928STDY7071173	2019-07-09T00:00:00Z	PRJEB22252	SAMEA104567284	GCA_902166455.1	LR607339	SC	Complete				1		1	5002290	55.4069	4489		faecal	2018	United Kingdom	United Kingdom	Human, Homo sapiens		4	-1	GCF_040096145.1	d__Bacteria;p__Pseudomonadota;c__Gammaproteobacteria;o__Enterobacterales;f__Enterobacteriaceae;g__Enterobacter;s__Enterobacter intestinihominis	mobile-9;hormaechei-hoffmannii-3
GCA_030848165.1	Enterobacter hormaechei 22KM0641	158836	Complete	22KM0641	2023-08-21	PRJNA976530	SAMN35394400	GCA_030848165.1	SAMN35394400	University of Bern	OK	Illumina; Oxford Nanopore		ASM3084816v1	1	4	5	5150140	55		4808	urine	2022-03-02	Switzerland	Switzerland	Cat		5	-1	GCF_001729785.1	d__Bacteria;p__Pseudomonadota;c__Gammaproteobacteria;o__Enterobacterales;f__Enterobacteriaceae;g__Enterobacter;s__Enterobacter hormaechei_C	mobile-1;mobile-3;hormaechei-xiangfangensis-1
GCA_040543265.1	Enterobacter hormaechei Z226-3	158836	Complete	Z226-3	2024-07-08	PRJNA1119654	SAMN41660857	GCA_040543265.1	SAMN41660857	Shandong University	OK	Oxford Nanopore PromethION		ASM4054326v1	1	0	1	4684001	55.5		4337	hospital	2023-07-21	China	China:Qingdao			7	-1	GCF_001729785.1	d__Bacteria;p__Pseudomonadota;c__Gammaproteobacteria;o__Enterobacterales;f__Enterobacteriaceae;g__Enterobacter;s__Enterobacter hormaechei_C	mobile-5;hormaechei-xiangfangensis-3
550.344	Enterobacter cloacae AVS0889	550	Complete	AVS0889	2022-02-14T00:00:00Z	PRJNA803974	SAMN25692586	GCA_022220405.1	CP092042,CP092043,CP092044,CP092045,CP092046,CP092047		Complete	Illumina MiniSeq; Oxford Nanopore MinION	210.0x	Unicycler v. v0.4.8	1	5	6	5163695	54.6578	5029	4840	river water	2021	Switzerland	Switzerland: river Lorze		sample_type:cell culture	33	1	GCF_000025565.1	d__Bacteria;p__Pseudomonadota;c__Gammaproteobacteria;o__Enterobacterales;f__Enterobacteriaceae;g__Enterobacter;s__Enterobacter cloacae	mobile-7;cloacae
550.107	Enterobacter cloacae strain AR_0002	550	Complete	AR_0002	2016-12-27T00:00:00Z	PRJNA292901	SAMN04014843	GCF_001922365.1	CP018814,CP018815	Centers for Disease Control and Prevention	Complete	PacBio RSII	266x	canu v. 1.3	1	1	2	5021981	55.11	4941	4733							6	171	GCF_001729785.1	d__Bacteria;p__Pseudomonadota;c__Gammaproteobacteria;o__Enterobacterales;f__Enterobacteriaceae;g__Enterobacter;s__Enterobacter hormaechei_C	mobile-9;hormaechei-xiangfangensis-2
158837	Enterobacter hormaechei strain RHBSTW-00056	158836	Complete	RHBSTW-00056	2020-07-24T00:00:00Z	PRJNA605147	SAMN15148464	GCA_013629455.1	CP058172,CP058173,CP058174	University of Oxford	Complete	Hybrid: Illumina and PACBIO_SMRT	99.5730736939225x	Unicycler v. v0.4.7	1	2	3	5128754	54.9284	5131	4931	Wastewater effluent sample	2017	United Kingdom	United Kingdom		sample_type:culture;biomaterial_provider:Modernising Medical Microbiology on behalf of the REHAB Consortium, Level 7, John Radcliffe Hospital, Oxford, OX3 9DU, UK	4	310	GCF_040096145.1	d__Bacteria;p__Pseudomonadota;c__Gammaproteobacteria;o__Enterobacterales;f__Enterobacteriaceae;g__Enterobacter;s__Enterobacter intestinihominis
158837	Enterobacter hormaechei strain RHBSTW-00316	158836	Complete	RHBSTW-00316	2020-07-27T00:00:00Z	PRJNA605147	SAMN15148572	GCA_013742375.1	CP056727,CP056736,CP056728,CP056729,CP056730,CP056731,CP056732,CP056733,CP056734,CP056735	University of Oxford	Complete	Hybrid: Illumina and PACBIO_SMRT	104.967439230937x	Unicycler v. v0.4.7	1	9	10	5072976	54.8485	4980	4776	Wastewater influent sample	2017	United Kingdom	United Kingdom		sample_type:culture;biomaterial_provider:Modernising Medical Microbiology on behalf of the REHAB Consortium, Level 7, John Radcliffe Hospital, Oxford, OX3 9DU, UK	3	168	GCF_040096145.1	d__Bacteria;p__Pseudomonadota;c__Gammaproteobacteria;o__Enterobacterales;f__Enterobacteriaceae;g__Enterobacter;s__Enterobacter intestinihominis	mobile-8;hormaechei-hoffmannii-2
GCA_045278925.1	Enterobacter chuandaensis FAHZZU5885	2497875	Complete	FAHZZU5885	2023-10-03	PRJNA1021038	SAMN37542559	GCA_045278925.1	SAMN37542559	Zhengzhou University	OK	Oxford Nanopore		ASM4527892v1	1	5	6	5171436	55.5		4873		2022-03-31	China	China	Homo sapiens		29	-1	GCF_003594915.1	d__Bacteria;p__Pseudomonadota;c__Gammaproteobacteria;o__Enterobacterales;f__Enterobacteriaceae;g__Enterobacter;s__Enterobacter chuandaensis	mobile-7
158836	Enterobacter hormaechei pf0910	158836	Complete	pf0910	2023-05-10T00:00:00Z	PRJNA812965	SAMN26443382		CP096994,CP096993,CP096995			Oxford Nanopore MinION	100.0x	NECAT v. v0.0.1_update20200803	1	2	3	5139894	54.9252	5754	4908	atmospheric cloud water	not collected	Hong Kong	Hong Kong			10	-1	GCF_001729785.1	d__Bacteria;p__Pseudomonadota;c__Gammaproteobacteria;o__Enterobacterales;f__Enterobacteriaceae;g__Enterobacter;s__Enterobacter hormaechei_C	mobile-1;mobile-9;hormaechei-steigerwaltii-3
299766	Enterobacter hormaechei subsp. steigerwaltii VKH10	299766	Complete	VKH10	2022-07-12T00:00:00Z	PRJNA794990	SAMN24667500	GCA_024218835.1	CP100388,CP100389		Complete	Illumina MiSeq; Oxford Nanopore MinION	72.0x	Unicycler v. 0.4.8-beta	1	1	2	4855498	55.3998	4649	4507	Urban soil	2020-10-22	Hong Kong	Hong Kong: Pokfulam		sample_type:Pure isolate;collected_by:Valerie K. Huang	12	-1	GCF_001729785.1	d__Bacteria;p__Pseudomonadota;c__Gammaproteobacteria;o__Enterobacterales;f__Enterobacteriaceae;g__Enterobacter;s__Enterobacter hormaechei_C	mobile-5;hormaechei-steigerwaltii-1
61645.7	Enterobacter asburiae KAM576	61645	Complete	KAM576	2022-10-12T00:00:00Z	PRJDB13144	SAMD00535934	GCA_025999975.1	AP026886,AP026887,AP026888,AP026889,AP026890,AP026891,AP026892		Complete	Illumina HiSeq; ONT MinION	54x	Canu v. 2.1.1	1	6	7	5112230	55.5905	5036	4895		2020	Japan	Japan	Not applicable	sample_type:Microbe	23	29	GCF_007035645.1	d__Bacteria;p__Pseudomonadota;c__Gammaproteobacteria;o__Enterobacterales;f__Enterobacteriaceae;g__Enterobacter;s__Enterobacter asburiae_B	asburiae-1
GCA_045689385.1	Enterobacter hormaechei 2023CK-01311	158836	Complete	2023CK-01311	2023-12-20	PRJNA812595	SAMN38122033	GCA_045689385.1	SAMN38122033	Utah Public Health Laboratory Infectious Disease submission group	OK	Illumina MiSeq; Oxford Nanopore GridION		ASM4568938v1	1	0	1	4714134	55.5		4300	urine	2023-10-16	USA	USA	Homo sapiens		12	-1	GCF_001729785.1	d__Bacteria;p__Pseudomonadota;c__Gammaproteobacteria;o__Enterobacterales;f__Enterobacteriaceae;g__Enterobacter;s__Enterobacter hormaechei_C	hormaechei-steigerwaltii-1
GCA_050165125.1	Enterobacter hormaechei A26322	158836	Complete	A26322	2025-05-06	PRJNA1136676	SAMN42539089	GCA_050165125.1	SAMN42539089	University Hospital Muenster	OK	PacBio Sequel		ASM5016512v1	1	1	2	4716678	55		4307	not collected	2022	Germany	Germany	Homo sapiens		4	-1	GCF_040096145.1	d__Bacteria;p__Pseudomonadota;c__Gammaproteobacteria;o__Enterobacterales;f__Enterobacteriaceae;g__Enterobacter;s__Enterobacter intestinihominis	mobile-9;hormaechei-hoffmannii-3
550.153	Enterobacter cloacae strain AR_0060	550	Complete	AR_0060	2018-02-18T00:00:00Z	PRJNA292904	SAMN04014901	GCA_002947755.1	CP026719,CP026720	Centers for Disease Control and Prevention	Complete	PacBio RSII	180x	HGAP v. 2.3	1	1	2	5182558	55.2562	5152	5020							12	664	GCF_001729785.1	d__Bacteria;p__Pseudomonadota;c__Gammaproteobacteria;o__Enterobacterales;f__Enterobacteriaceae;g__Enterobacter;s__Enterobacter hormaechei_C	mobile-8
GCA_043970015.1	Enterobacter hormaechei subsp. xiangfangensis ECC-124	1296536	Complete	ECC-124	2024-10-28	PRJNA1067818	SAMN39551840	GCA_043970015.1	SAMN39551840	National Health Research Institutes	OK	Oxford Nanopore GridION and Illumina NovaSeq		ASM4397001v1	1	0	1	4589215	55.5		4179	bile	2022-08-24	Taiwan	Taiwan	Homo sapiens		12	-1	GCF_001729785.1	d__Bacteria;p__Pseudomonadota;c__Gammaproteobacteria;o__Enterobacterales;f__Enterobacteriaceae;g__Enterobacter;s__Enterobacter hormaechei_C	hormaechei-steigerwaltii-1
158836	Enterobacter hormaechei strain EC48293	158836	Complete	EC48293	2021-02-25T00:00:00Z	PRJNA700516	SAMN16933270	GCA_016939555.1	CP070534,CP070533,CP070532,CP070531,CP070530	Charles University in Prague	Complete	PacBio Sequel	250X	Microbial Assembly v. 1.1	1	4	5	5331528	54.887	5257	5031	Sputum-aspirate	2019-01-02	Czech Republic	Czech Republic: Praha	Homo sapiens	collected_by:Fakultn nemocnice Krlovsk Vinohrady	11	133	GCF_001729785.1	d__Bacteria;p__Pseudomonadota;c__Gammaproteobacteria;o__Enterobacterales;f__Enterobacteriaceae;g__Enterobacter;s__Enterobacter hormaechei_C	mobile-1;hormaechei-steigerwaltii-4
299766	Enterobacter hormaechei subsp. steigerwaltii strain ME-1	299766	Complete	ME-1	2019-07-27T00:00:00Z	PRJNA549322	SAMN12306076	GCA_007556795.1	CP041733,CP041734,CP041735,CP041736,CP041737	Hackensack-Meridian Health Center for Discovery and Innovation	Complete	Oxford Nanopore MiniION; Illumina HiSeq	100.0x	Unicycler v. v0.4.8-beta	1	4	5	5091865	55.054	5023	4882		2018				collected_by:CDI	12	1439	GCF_001729785.1	d__Bacteria;p__Pseudomonadota;c__Gammaproteobacteria;o__Enterobacterales;f__Enterobacteriaceae;g__Enterobacter;s__Enterobacter hormaechei_C	mobile-1;mobile-5;mobile-9;hormaechei-steigerwaltii-1
550.246	Enterobacter cloacae strain 4928STDY7387752	550	Complete	4928STDY7387752	2019-07-09T00:00:00Z	PRJEB22252	SAMEA104694389	GCA_902166805.1	LR607379	SC	Complete				1		1	5114720	55.3689	4474		faecal	2018	United Kingdom	United Kingdom	Human, Homo sapiens		4	104	GCF_040096145.1	d__Bacteria;p__Pseudomonadota;c__Gammaproteobacteria;o__Enterobacterales;f__Enterobacteriaceae;g__Enterobacter;s__Enterobacter intestinihominis	mobile-9;hormaechei-hoffmannii-3
158836	Enterobacter hormaechei NR3055-SR2	158836	Complete	NR3055-SR2	2023-03-16T00:00:00Z	PRJNA867733	SAMN30221311		CP102612,CP102619,CP102620,CP102621,CP102622,CP102623,CP102624,CP102625,CP102613,CP102614,CP102615,CP102616			Illumina NovaSeq 6000; Oxford Nanopore	183.0x	Unicycler + Trycycler v. 2021	1	13	14	5103822	54.5963	4987	4807	Selected from clinical isolate		USA	USA: New York		sample_type:bacterial culture	1	78	GCF_040096145.1	d__Bacteria;p__Pseudomonadota;c__Gammaproteobacteria;o__Enterobacterales;f__Enterobacteriaceae;g__Enterobacter;s__Enterobacter intestinihominis	mobile-1;hormaechei-hoffmannii-1
GCA_050202945.1	Enterobacter hormaechei A29097	158836	Complete	A29097	2025-05-06	PRJNA1136676	SAMN42539867	GCA_050202945.1	SAMN42539867	University Hospital Muenster	OK	PacBio Sequel		ASM5020294v1	1	2	3	4766458	55.5		4320	not collected	2022	Germany	Germany	Homo sapiens		12	-1	GCF_001729785.1	d__Bacteria;p__Pseudomonadota;c__Gammaproteobacteria;o__Enterobacterales;f__Enterobacteriaceae;g__Enterobacter;s__Enterobacter hormaechei_C
299768	Enterobacter ludwigii strain JP9 strain Tobacco rhizosphere soil	299767	Complete	Tobacco rhizosphere soil	2019-05-27T00:00:00Z	PRJNA532821	SAMN11415807	GCA_005848825.1	CP040527	Shandong Agricultural University	Complete	PacBio; Illumina MiSeq	150.0x	CANU v. V1.6	1		1	4681542	54.761	4522	4336	soil	2011-05-01	China	China:Hunan Province		sample_type:single cell	32	-1	GCF_001750725.1	d__Bacteria;p__Pseudomonadota;c__Gammaproteobacteria;o__Enterobacterales;f__Enterobacteriaceae;g__Enterobacter;s__Enterobacter ludwigii	ludwigii
1.81294e+06	Enterobacter roggenkampii 2017-45-131-01A	1812935	Complete	2017-45-131-01A	2023-06-06T00:00:00Z	PRJNA288601	SAMN30974096		CP109753,CP109755,CP109754			PacBio RSII	145.778x	HGAP v. v3	1	2	3	5215988	55.5166	5154	4988	Sink Drain	2018	USA	USA		sample_type:whole organism	17	1926	GCF_001729805.1	d__Bacteria;p__Pseudomonadota;c__Gammaproteobacteria;o__Enterobacterales;f__Enterobacteriaceae;g__Enterobacter;s__Enterobacter roggenkampii	roggenkampii
299766	Enterobacter hormaechei subsp. steigerwaltii strain 4236	299766	Complete	4236	2022-09-20T00:00:00Z	PRJNA877279	SAMN30695411	GCA_025311595.1	CP104405,CP104406	Medical University of Bialystok		Hybrid: Illumina NovaSeq and Oxford	415x	Unicycler v. v0.4.9	1	1	2	4960175	55.4303	4805	4689	not collected	2019		Poland	Homo sapiens	collected_by:Medical University of Bialystok	12	89	GCF_001729785.1	d__Bacteria;p__Pseudomonadota;c__Gammaproteobacteria;o__Enterobacterales;f__Enterobacteriaceae;g__Enterobacter;s__Enterobacter hormaechei_C	mobile-2;hormaechei-steigerwaltii-1
158837	Enterobacter hormaechei strain AMS-38	158836	Complete	AMS-38	2020-04-20T00:00:00Z	PRJNA616711	SAMN14492121	GCA_012562255.1	CP051132,CP051133,CP051134,CP051135,CP051136	Academy of Hiroshima University	Complete	Oxford Nanopore GridION	166x	flye v. 2.6	1	4	5	5316620	54.9092	5181		clinical	2015-04	Egypt	Egypt: Cairo	Human, Homo sapiens	sample_type:cell culture	11	133	GCF_001729785.1	d__Bacteria;p__Pseudomonadota;c__Gammaproteobacteria;o__Enterobacterales;f__Enterobacteriaceae;g__Enterobacter;s__Enterobacter hormaechei_C	mobile-1;mobile-2;mobile-8;hormaechei-steigerwaltii-4
GCA_030732205.1	Enterobacter hormaechei RSY19	158836	Complete	RSY19	2023-08-15	PRJNA1003238	SAMN36884694	GCA_030732205.1	SAMN36884694	Sichuan Agricultural University	OK	PacBio		ASM3073220v1	1	1	2	4849994	55.5		4400	soil	2021-05-05	China	China:Sichuan			12	-1	GCF_001729785.1	d__Bacteria;p__Pseudomonadota;c__Gammaproteobacteria;o__Enterobacterales;f__Enterobacteriaceae;g__Enterobacter;s__Enterobacter hormaechei_C	hormaechei-steigerwaltii-1
158837	Enterobacter hormaechei strain RHBSTW-00105	158836	Complete	RHBSTW-00105	2020-07-24T00:00:00Z	PRJNA605147	SAMN15148488	GCA_013625265.1	CP058153,CP058154,CP058155,CP058156	University of Oxford	Complete	Hybrid: Illumina and OXFORD_NANOPORE	106.614656493829x	Unicycler v. v0.4.7	1	3	4	4915705	55.4793	4777	4614	Freshwater sample from downstream of wastewater treatment plant	2017	United Kingdom	United Kingdom		sample_type:culture;biomaterial_provider:Modernising Medical Microbiology on behalf of the REHAB Consortium, Level 7, John Radcliffe Hospital, Oxford, OX3 9DU, UK	9	108	GCF_001729785.1	d__Bacteria;p__Pseudomonadota;c__Gammaproteobacteria;o__Enterobacterales;f__Enterobacteriaceae;g__Enterobacter;s__Enterobacter hormaechei_C	hormaechei-oharae
158836	Enterobacter hormaechei strain 60214CZ	158836	Complete	60214CZ	2021-11-01T00:00:00Z	PRJNA772913	SAMN22377434	GCA_020695365.1	CP085743,CP085744,CP085745,CP085746,CP085747	Charles University in Prague	Complete	PacBio Sequel	281x	Microbial assembly v. v.1	1	4	5	5124730	54.7829	5114	4900	tracheal aspirate	2020-10	Czech Republic	Czech Republic: Prague	Homo sapiens	collected_by:Nemocnice Na Homolce	7	92	GCF_001729785.1	d__Bacteria;p__Pseudomonadota;c__Gammaproteobacteria;o__Enterobacterales;f__Enterobacteriaceae;g__Enterobacter;s__Enterobacter hormaechei_C	mobile-4;hormaechei-xiangfangensis-3
1.29654e+06	Enterobacter hormaechei subsp. xiangfangensis strain OSUVMCKPC4-2	1296536	Complete	OSUVMCKPC4-2	2018-08-13T00:00:00Z	PRJNA417482	SAMN09071586	GCA_003382725.1	CP029246,CP029248,CP029247	1971	Complete	PacBio	29.4x	CANU v. 1.4	1	2	3	5215377	54.6406	5292	5156		2016-07-27	USA	USA: Ohio, Columbus	Dog, Canis lupus familiaris	collected_by:The Ohio State University College of Veterinary Medicine	6	171	GCF_001729785.1	d__Bacteria;p__Pseudomonadota;c__Gammaproteobacteria;o__Enterobacterales;f__Enterobacteriaceae;g__Enterobacter;s__Enterobacter hormaechei_C	mobile-1;mobile-2;hormaechei-xiangfangensis-2
1.81294e+06	Enterobacter roggenkampii strain KQ-01	1812935	Complete	KQ-01	2020-07-13T00:00:00Z	PRJNA644454	SAMN15460797	GCA_013403545.1	CP058637	South China Agricultural University	Complete	Illumina HiSeq	307.0x	SPAdes v. V3.5.0	1	0	1	4667006	56.1551	4377	4281	root	2017-08-30	China	China:Guangxi province	Morus alba var. atropurpurea	sample_type:cell culture	17	-1	GCF_001729805.1	d__Bacteria;p__Pseudomonadota;c__Gammaproteobacteria;o__Enterobacterales;f__Enterobacteriaceae;g__Enterobacter;s__Enterobacter roggenkampii	roggenkampii
1.81294e+06	Enterobacter roggenkampii WL374	1812935	Complete	WL374	2023-07-02T00:00:00Z	PRJNA987333	SAMN35977203		CP128618,CP128620,CP128621,CP128622,CP128619			Illumina; Oxford Nanopore	100.0x	Unicycler v. 0.5.0	1	4	5	5100310	55.7534	4966	4829		2021	China	China: Wenling	Homo sapiens		17	-1	GCF_001729805.1	d__Bacteria;p__Pseudomonadota;c__Gammaproteobacteria;o__Enterobacterales;f__Enterobacteriaceae;g__Enterobacter;s__Enterobacter roggenkampii	roggenkampii
61645.3	Enterobacter asburiae strain RHBSTW-00542	61645	Complete	RHBSTW-00542	2020-07-27T00:00:00Z	PRJNA605147	SAMN15148650	GCA_013740195.1	CP056711,CP056712,CP056713,CP056714,CP056715	University of Oxford	Complete	Hybrid: Illumina and OXFORD_NANOPORE	92.8048455495562x	Unicycler v. v0.4.7	1	4	5	5178360	55.4979	5152	4956	Freshwater sample from upstream of wastewater treatment plant	2017	United Kingdom	United Kingdom		sample_type:culture;biomaterial_provider:Modernising Medical Microbiology on behalf of the REHAB Consortium, Level 7, John Radcliffe Hospital, Oxford, OX3 9DU, UK	25	24	GCF_002208095.1	d__Bacteria;p__Pseudomonadota;c__Gammaproteobacteria;o__Enterobacterales;f__Enterobacteriaceae;g__Enterobacter;s__Enterobacter cloacae_M	mobile-10;mobile-8;asburiae-2
GCA_050158175.1	Enterobacter asburiae A26618	61645	Complete	A26618	2025-05-06	PRJNA1136676	SAMN42539138	GCA_050158175.1	SAMN42539138	University Hospital Muenster	OK	PacBio Sequel		ASM5015817v1	1	4	5	5110424	55.5		4727	not collected	2022	Germany	Germany	Homo sapiens		21	-1	GCF_007035645.1	d__Bacteria;p__Pseudomonadota;c__Gammaproteobacteria;o__Enterobacterales;f__Enterobacteriaceae;g__Enterobacter;s__Enterobacter asburiae_B	mobile-4;mobile-8;asburiae-1
1.81294e+06	Enterobacter cloacae complex 'Hoffmann cluster IV' strain DSM 16690	1812935	Complete	DSM 16690	2016-09-16T00:00:00Z	PRJNA259658	SAMN05581750	GCF_001729805.1	CP017184,CP017185	JCVI	Complete	PacBio	13.1x	HGAP v. 3.0.0	1	1	2	4899997	56.04	4665	4489			Germany	Germany	Human, Homo sapiens		17	905	GCF_001729805.1	d__Bacteria;p__Pseudomonadota;c__Gammaproteobacteria;o__Enterobacterales;f__Enterobacteriaceae;g__Enterobacter;s__Enterobacter roggenkampii	roggenkampii
648691	Enterobacter sp. YSU	648691	Complete	YSU	2020-12-15T00:00:00Z	PRJNA648390	SAMN15638090	GCA_016082135.1	CP059487	Youngstown State University	Complete	Illumina MiSeq	600.0x	SPAdes v. Mar-2019	1	0	1	4854630	55.3253	4724	4582	Creek Sediment	1986-10-14	USA	USA: Tennessee		sample_type:Sediment	12	65	GCF_001729785.1	d__Bacteria;p__Pseudomonadota;c__Gammaproteobacteria;o__Enterobacterales;f__Enterobacteriaceae;g__Enterobacter;s__Enterobacter hormaechei_C	hormaechei-steigerwaltii-1
336307	Enterobacter cloacae subsp. cloacae 12961-yvys	336306	Complete	12961-yvys	2022-04-18T00:00:00Z	PRJNA762162	SAMN21379556	GCA_023023085.1	CP083821,CP083822,CP083823		Complete	Oxford Nanopore MinION	10x	Unicycler v. v0.4.8	1	2	3	4843865	54.8506	4673	4535	urine	2012-11	China	China	Homo sapiens	collected_by:Yushan Cui	34	84	GCF_000025565.1	d__Bacteria;p__Pseudomonadota;c__Gammaproteobacteria;o__Enterobacterales;f__Enterobacteriaceae;g__Enterobacter;s__Enterobacter cloacae	cloacae
1.29654e+06	Enterobacter hormaechei subsp. xiangfangensis strain OSUKPC4_L	1296536	Complete	OSUKPC4_L	2018-08-30T00:00:00Z	PRJNA417482	SAMN07988874	GCA_003586025.1	CP024908,CP024909,CP024910	1971	Complete	PacBio	178.8x	CANU v. 1.4	1	2	3	5213879	54.641	5303	5173	Dermis	2016-09-09	USA	USA: Ohio: Columbus	Dog, Canis lupus familiaris	collected_by:The Ohio State University College of Veterinary Medicine;passage_history:2	6	171	GCF_001729785.1	d__Bacteria;p__Pseudomonadota;c__Gammaproteobacteria;o__Enterobacterales;f__Enterobacteriaceae;g__Enterobacter;s__Enterobacter hormaechei_C	mobile-1;mobile-2;hormaechei-xiangfangensis-2
550.226	Enterobacter cloacae strain Effluent_2	550	Complete	Effluent_2	2019-04-21T00:00:00Z	PRJNA529503	SAMN11268906	GCA_004801535.1	CP039318,CP039319,CP039320,CP039321,CP039323,CP039324,CP039325,CP039326,CP039322	University of Oxford	Complete	Hybrid assembly: Illumina HiSeq 4000 and	30x	Unicycler v. v0.4.0	1	8	9	5590402	54.5553	5510	5348	Treated sewage effluent	2016	United Kingdom	United Kingdom: Cholsey Sewage Treatment Works		sample_type:Single colony culture	34	1421	GCF_000025565.1	d__Bacteria;p__Pseudomonadota;c__Gammaproteobacteria;o__Enterobacterales;f__Enterobacteriaceae;g__Enterobacter;s__Enterobacter cloacae	mobile-7;cloacae
GCA_051090075.1	Enterobacter hormaechei NY5808	158836	Complete	NY5808	2025-06-26	PRJNA1190628	SAMN45050879	GCA_051090075.1	SAMN45050879	Academy of Military Medical Science	OK	PacBio RSII		ASM5109007v1	1	2	3	5142795	55		4765	sanguis	2018	China	China: Hunan	Homo sapiens		10	-1	GCF_001729785.1	d__Bacteria;p__Pseudomonadota;c__Gammaproteobacteria;o__Enterobacterales;f__Enterobacteriaceae;g__Enterobacter;s__Enterobacter hormaechei_C	mobile-1;mobile-9;hormaechei-steigerwaltii-3
GCA_030847865.1	Enterobacter hormaechei Ehh_1	158836	Complete	Ehh_1	2023-08-21	PRJNA976530	SAMN35394383	GCA_030847865.1	SAMN35394383	University of Bern	OK	Illumina; Oxford Nanopore		ASM3084786v1	1	1	2	4782612	55.5		4497	rectal swab	2019-10-29	Switzerland	Switzerland	Homo sapiens		12	-1	GCF_001729785.1	d__Bacteria;p__Pseudomonadota;c__Gammaproteobacteria;o__Enterobacterales;f__Enterobacteriaceae;g__Enterobacter;s__Enterobacter hormaechei_C	mobile-3;hormaechei-steigerwaltii-3
GCA_050871215.1	Enterobacter hormaechei subsp. xiangfangensis NY14233	1296536	Complete	NY14233	2025-06-10	PRJNA1190125	SAMN45026259	GCA_050871215.1	SAMN45026259	Academy of Military Medical Sciences	OK	PacBio RSII		ASM5087121v1	1	1	2	4909666	55		4573	sputum	2019	China	China:Guangdong	Homo sapiens		7	-1	GCF_001729785.1	d__Bacteria;p__Pseudomonadota;c__Gammaproteobacteria;o__Enterobacterales;f__Enterobacteriaceae;g__Enterobacter;s__Enterobacter hormaechei_C	mobile-1;hormaechei-xiangfangensis-3
158836	Enterobacter hormaechei strain MB4528 Variant	158836	Complete	MB4528 Variant	2022-09-04T00:00:00Z	PRJNA836696	SAMN28174038	GCA_024918215.1	CP103679,CP103680,CP103681,CP103682	University of Texas MD Anderson Cancer Center		Oxford Nanopore GridION	97x	Flye v. 2.8.3-b1695	1	3	4	5191592	55.1997	5089	4896	blood	2017-10-22	USA	USA: Houston	Homo sapiens	collected_by:MDACC	12	90	GCF_001729785.1	d__Bacteria;p__Pseudomonadota;c__Gammaproteobacteria;o__Enterobacterales;f__Enterobacteriaceae;g__Enterobacter;s__Enterobacter hormaechei_C	hormaechei-steigerwaltii-1
1.81294e+06	Enterobacter roggenkampii Ek140	1812935	Complete	Ek140	2022-05-16T00:00:00Z	PRJNA823881	SAMN27363776	GCA_023375625.1	CP095180,CP095181		Complete	PacBio	100.0x	Unicycler v. v0.4.8	1	1	2	5160484	55.7553	5057	4841	pus	2019	China	China: Jilin	Homo sapiens	collected_by:Jilin university	17	-1	GCF_001729805.1	d__Bacteria;p__Pseudomonadota;c__Gammaproteobacteria;o__Enterobacterales;f__Enterobacteriaceae;g__Enterobacter;s__Enterobacter roggenkampii	mobile-7;roggenkampii
158837	Enterobacter hormaechei strain Eho-3	158836	Complete	Eho-3	2020-12-10T00:00:00Z	PRJNA599404	SAMN13747509	GCA_015910305.1	CP047749,CP047750,CP047751,CP047752,CP047753,CP047754,CP047755,CP047756	Public Health Ontario	Complete	Illumina MiSeq, Oxford Nanopore MiniION	100x	Unicycler v. v 0.4.8-BETA	1	7	8	5384869	54.8121	5404	5150	urine	2011-08-10	Canada	Canada:Ontario		collected_by:Public Health Ontario	10	93	GCF_001729785.1	d__Bacteria;p__Pseudomonadota;c__Gammaproteobacteria;o__Enterobacterales;f__Enterobacteriaceae;g__Enterobacter;s__Enterobacter hormaechei_C	mobile-1;mobile-5;hormaechei-steigerwaltii-2
158836	Enterobacter hormaechei 2020CK-00376	158836	Complete	2020CK-00376	2022-09-25T00:00:00Z	PRJNA812595	SAMN16505100	GCA_025398395.1	CP104689,CP104690		Complete	Illumina MiSeq; Oxford Nanopore GridION	40.0x	Flye v. 2.9; Medaka v. 1.6.1	1	1	2	4681635	55.3202	4593	4367	urine	2020-02-17	USA	USA	Homo sapiens		12	-1	GCF_001729785.1	d__Bacteria;p__Pseudomonadota;c__Gammaproteobacteria;o__Enterobacterales;f__Enterobacteriaceae;g__Enterobacter;s__Enterobacter hormaechei_C	mobile-6;hormaechei-steigerwaltii-3
1.81294e+06	Enterobacter roggenkampii K666	1812935	Complete	K666	2022-05-16T00:00:00Z	PRJNA823881	SAMN27363726	GCA_023375585.1	CP095170,CP095172,CP095176,CP095175,CP095174,CP095173,CP095171		Complete	Oxford Nanopore MinION	100.0x	Unicycler v. v0.4.8	1	6	7	5192282	55.6286	5144	4955		2019	China	China: Jilin	Healthy cat	sample_type:feces	17	681	GCF_001729805.1	d__Bacteria;p__Pseudomonadota;c__Gammaproteobacteria;o__Enterobacterales;f__Enterobacteriaceae;g__Enterobacter;s__Enterobacter roggenkampii	mobile-2;roggenkampii
550.111	Enterobacter cloacae strain AR_0065	550	Complete	AR_0065	2017-03-21T00:00:00Z	PRJNA292904	SAMN04014906	GCA_002055735.1	CP020053,CP020054	Centers for Disease Control and Prevention	Complete	PacBio RSII	216x	HGAP v. 2.3	1	1	2	4894829	55.37	4810	4750							12	50	GCF_001729785.1	d__Bacteria;p__Pseudomonadota;c__Gammaproteobacteria;o__Enterobacterales;f__Enterobacteriaceae;g__Enterobacter;s__Enterobacter hormaechei_C	mobile-8;hormaechei-steigerwaltii-3
GCA_043971355.1	Enterobacter hormaechei subsp. xiangfangensis ECC-101	1296536	Complete	ECC-101	2024-10-28	PRJNA1067818	SAMN39551834	GCA_043971355.1	SAMN39551834	National Health Research Institutes	OK	Oxford Nanopore GridION and Illumina NovaSeq		ASM4397135v1	1	1	2	4747581	55.5		4378	other	2022-08-19	Taiwan	Taiwan	Homo sapiens		12	-1	GCF_001729785.1	d__Bacteria;p__Pseudomonadota;c__Gammaproteobacteria;o__Enterobacterales;f__Enterobacteriaceae;g__Enterobacter;s__Enterobacter hormaechei_C	mobile-5;hormaechei-steigerwaltii-1
GCA_046097135.1	Enterobacter hormaechei NY4994	158836	Complete	NY4994	2024-12-15	PRJNA1191073	SAMN45068927	GCA_046097135.1	SAMN45068927	Academy of Military Medical Sciences	OK	PacBio RSII		ASM4609713v1	1	3	4	5123947	55		4834	sputum	2017	China	China:Guangdong	Homo sapiens		10	-1	GCF_001729785.1	d__Bacteria;p__Pseudomonadota;c__Gammaproteobacteria;o__Enterobacterales;f__Enterobacteriaceae;g__Enterobacter;s__Enterobacter hormaechei_C	mobile-6;mobile-5;hormaechei-steigerwaltii-2
1.91531e+06	Enterobacter cloacae complex sp. ABFPL strain ABFPL	1915310	Complete	ECNIH7	2017-06-26T00:00:00Z	PRJNA279659	SAMN03455979	GCA_002208095.1	CP017990,CP017991,CP017992,CP017993	NHGRI	Complete	PacBio RSII	170x	SMRT Portal v. 2.3	1	3	4	5388828	55.35	5358	5120		2014	USA	United States			25	53	GCF_002208095.1	d__Bacteria;p__Pseudomonadota;c__Gammaproteobacteria;o__Enterobacterales;f__Enterobacteriaceae;g__Enterobacter;s__Enterobacter cloacae_M	mobile-8;asburiae-2
158837	Enterobacter hormaechei strain 3804	158836	Complete	3804	2020-11-17T00:00:00Z	PRJNA675430	SAMN16707732	GCA_015535055.1	CP064656,CP064658,CP064659,CP064660,CP064657	Sir Run Run Shaw Hospital, School of Medicine, Zhejiang University	Complete	Illumina HiSeq; Oxford Nanopore GridION	100.0x	Unicycler v. 0.4.8	1	4	5	5099774	54.8338	5027	4826	blood	2019-06	China	China: Hangzhou	Human, Homo sapiens	collected_by:Long Sun	5	418	GCF_001729785.1	d__Bacteria;p__Pseudomonadota;c__Gammaproteobacteria;o__Enterobacterales;f__Enterobacteriaceae;g__Enterobacter;s__Enterobacter hormaechei_C	mobile-1;mobile-2;mobile-6;hormaechei-xiangfangensis-1
GCA_051090735.1	Enterobacter hormaechei subsp. xiangfangensis NY5821	1296536	Complete	NY5821	2025-06-26	PRJNA1190673	SAMN45052892	GCA_051090735.1	SAMN45052892	Academy of Military Medical Science	OK	PacBio RSII		ASM5109073v1	1	2	3	4960987	55		4616	sputum	2018	China	China: Hubei	Homo sapiens		7	-1	GCF_001729785.1	d__Bacteria;p__Pseudomonadota;c__Gammaproteobacteria;o__Enterobacterales;f__Enterobacteriaceae;g__Enterobacter;s__Enterobacter hormaechei_C	mobile-6;mobile-8;hormaechei-xiangfangensis-3
158836	Enterobacter hormaechei strain RIVM_C010068	158836	Complete	RIVM_C010068	2021-03-03T00:00:00Z	PRJNA695145	SAMN17615668	GCA_017161765.1	CP071025,CP071026	National Institute for Public Health and the Environment	Complete	Oxford Nanopore MiniION	30x	Unicycler v. 0.4.4	1	1	2	4874140	55.0043	4707	4563		2015	Netherlands	Netherlands	Homo sapiens	sample_type:Chromosome	1	78	GCF_040096145.1	d__Bacteria;p__Pseudomonadota;c__Gammaproteobacteria;o__Enterobacterales;f__Enterobacteriaceae;g__Enterobacter;s__Enterobacter intestinihominis	hormaechei-hoffmannii-1
550.252	Enterobacter cloacae strain FDAARGOS_68	550	Complete	FDAARGOS_68	2015-04-24T00:00:00Z	PRJNA231221	SAMN02934519	GCF_000783855.1	JTBO00000000	US Food and Drug Administration	Complete	PacBio	17.04x	HGAP v. 2.0			1	4641947	55.72	4463	4055	Rectal Swab	2013-10-22	USA	United States	Human, Homo sapiens	collected_by:Children's National Hospital;isolate:not applicable	12	-1	GCF_001729785.1	d__Bacteria;p__Pseudomonadota;c__Gammaproteobacteria;o__Enterobacterales;f__Enterobacteriaceae;g__Enterobacter;s__Enterobacter hormaechei_C	hormaechei-steigerwaltii-1
158836	Enterobacter hormaechei strain PG20180056	158836	Complete	PG20180056	2019-08-29T00:00:00Z	PRJNA560883	SAMN12603275	GCA_008123985.1	CP043225	National Microbiology Laboratory at Guelph	Complete	Illumina MiSeq and Nanopore	90x	Unicycler v. 0.4.3	1		1	4635242	55.5535	4431	4325	mouse gut	2018-05-18				collected_by:Canadian Food Inspection Agency	12	662	GCF_001729785.1	d__Bacteria;p__Pseudomonadota;c__Gammaproteobacteria;o__Enterobacterales;f__Enterobacteriaceae;g__Enterobacter;s__Enterobacter hormaechei_C	hormaechei-steigerwaltii-3
GCA_030863745.1	Enterobacter hormaechei CUVET22-969	158836	Complete	CUVET22-969	2023-08-23	PRJNA912905	SAMN32262096	GCA_030863745.1	SAMN32262096	Chulalongkorn University	OK	Oxford Nanopore MinION and Illumina Nextseq 500		ASM3086374v1	1	4	5	4693306	55		4383	blood	2022-06-13	Thailand	Thailand: Bangkok	dog		6	-1	GCF_001729785.1	d__Bacteria;p__Pseudomonadota;c__Gammaproteobacteria;o__Enterobacterales;f__Enterobacteriaceae;g__Enterobacter;s__Enterobacter hormaechei_C	mobile-6;hormaechei-xiangfangensis-2
GCA_041005335.1	Enterobacter hormaechei W57	158836	Complete	W57	2024-08-01	PRJNA1135755	SAMN42440390	GCA_041005335.1	SAMN42440390	Second Affliated Hospital of Kunming Medical University	OK	Oxford Nanopore		W57	1	4	5	5159863	54.5		4825	secretion	2015-10	China	China:Kunming	Homo sapiens		1	-1	GCF_040096145.1	d__Bacteria;p__Pseudomonadota;c__Gammaproteobacteria;o__Enterobacterales;f__Enterobacteriaceae;g__Enterobacter;s__Enterobacter intestinihominis	mobile-1;mobile-2;hormaechei-hoffmannii-1
158836	Enterobacter hormaechei TUECL19003	158836	Complete	TUECL19003	2022-01-10T00:00:00Z	PRJNA791797	SAMN24425646	GCA_021398115.1	CP090192,CP090193,CP090194,CP090195		Complete	Illumina MiSeq; Oxford Nanopore MinION	100.0x	unicycler v. 0.4.8	1	3	4	5034377	54.9292	4907	4745	Pus	2018-04-07	Taiwan	Taiwan: Taichung	Homo sapiens	collected_by:Tungs' Taichung MetroHarbor Hospital (TTMHH)	1	78	GCF_040096145.1	d__Bacteria;p__Pseudomonadota;c__Gammaproteobacteria;o__Enterobacterales;f__Enterobacteriaceae;g__Enterobacter;s__Enterobacter intestinihominis	mobile-2;mobile-3;hormaechei-hoffmannii-1
158837	Enterobacter hormaechei strain RHBSTW-00492	158836	Complete	RHBSTW-00492	2020-07-27T00:00:00Z	PRJNA605147	SAMN15148635	GCA_013740655.1	CP056455,CP056456,CP056457,CP056458,CP056459	University of Oxford	Complete	Hybrid: Illumina and OXFORD_NANOPORE	110.620907128384x	Unicycler v. v0.4.7	1	4	5	4981985	54.979	4874	4696	Freshwater sample from downstream of wastewater treatment plant	2017	United Kingdom	United Kingdom		sample_type:culture;biomaterial_provider:Modernising Medical Microbiology on behalf of the REHAB Consortium, Level 7, John Radcliffe Hospital, Oxford, OX3 9DU, UK	3	168	GCF_040096145.1	d__Bacteria;p__Pseudomonadota;c__Gammaproteobacteria;o__Enterobacterales;f__Enterobacteriaceae;g__Enterobacter;s__Enterobacter intestinihominis	mobile-8;hormaechei-hoffmannii-2
GCA_035847925.1	Enterobacter bugandensis H4	881260	Complete	H4	2024-01-18	PRJNA1060220	SAMN39216373	GCA_035847925.1	SAMN39216373	Shanghai Ocean University	OK	PacBio		ASM3584792v1	1	0	1	4821486	56		4438	hippocampus	2023-09-08	China	China			31	-1	GCF_900324475.1	d__Bacteria;p__Pseudomonadota;c__Gammaproteobacteria;o__Enterobacterales;f__Enterobacteriaceae;g__Enterobacter;s__Enterobacter bugandensis	mobile-5;bugandensis
158836	Enterobacter hormaechei strain 70	158836	Complete	70	2022-09-04T00:00:00Z	PRJNA836696	SAMN28173982	GCA_024917775.1	CP103494,CP103495,CP103496,CP103497,CP103498	University of Texas MD Anderson Cancer Center		Oxford Nanopore GridION	163x	Flye v. 2.8.3-b1695	1	4	5	4918774	55.4574	4778	4627	blood	2019-12-07	USA	USA: Houston	Homo sapiens	collected_by:MDACC	12	106	GCF_001729785.1	d__Bacteria;p__Pseudomonadota;c__Gammaproteobacteria;o__Enterobacterales;f__Enterobacteriaceae;g__Enterobacter;s__Enterobacter hormaechei_C	mobile-10;mobile-9;hormaechei-steigerwaltii-3
61645.9	Enterobacter asburiae strain ENIPBJ-CG1	61645	Complete	ENIPBJ-CG1	2016-04-08T00:00:00Z	PRJNA314550	SAMN04538166	GCA_001617645.1	CP014993	Institute of Pathogen Biology,Chinese Academy Medical Sciences & Peking Union Medical College	Complete	Sanger dideoxy sequencing; IonTorrent;	missing	Newbler v. v2.8			1	4648696	55.76	4794	4725		2014-07-03	China	China:Beijing	Human, Homo sapiens		25	-1	GCF_002208095.1	d__Bacteria;p__Pseudomonadota;c__Gammaproteobacteria;o__Enterobacterales;f__Enterobacteriaceae;g__Enterobacter;s__Enterobacter cloacae_M	asburiae-2
GCA_032202365.1	Enterobacter hormaechei Ehh_12	158836	Complete	Ehh_12	2023-08-21	PRJNA976530	SAMN35394395	GCA_032202365.1	SAMN35394395	University of Bern	OK	Illumina; Oxford Nanopore		ASM3220236v1	1	2	3	5190564	55		4850	lower respiratory tract	2020-06-17	Switzerland	Switzerland	Homo sapiens		12	110	GCF_001729785.1	d__Bacteria;p__Pseudomonadota;c__Gammaproteobacteria;o__Enterobacterales;f__Enterobacteriaceae;g__Enterobacter;s__Enterobacter hormaechei_C	mobile-1;mobile-3
GCA_030847905.1	Enterobacter hormaechei 22KM1969	158836	Complete	22KM1969	2023-08-21	PRJNA976530	SAMN35394415	GCA_030847905.1	SAMN35394415	University of Bern	OK	Illumina; Oxford Nanopore		ASM3084790v1	1	3	4	5024157	55		4761	urine	2022-08-16	Switzerland	Switzerland	Cat		5	-1	GCF_001729785.1	d__Bacteria;p__Pseudomonadota;c__Gammaproteobacteria;o__Enterobacterales;f__Enterobacteriaceae;g__Enterobacter;s__Enterobacter hormaechei_C	mobile-2;mobile-3;mobile-5;hormaechei-xiangfangensis-1
GCA_043965205.1	Enterobacter hormaechei subsp. xiangfangensis ECC-257	1296536	Complete	ECC-257	2024-10-28	PRJNA1067818	SAMN39551861	GCA_043965205.1	SAMN39551861	National Health Research Institutes	OK	Oxford Nanopore GridION and Illumina NovaSeq		ASM4396520v1	1	3	4	5229195	55.5		4876	sputum	2022-11-01	Taiwan	Taiwan	Homo sapiens		11	-1	GCF_001729785.1	d__Bacteria;p__Pseudomonadota;c__Gammaproteobacteria;o__Enterobacterales;f__Enterobacteriaceae;g__Enterobacter;s__Enterobacter hormaechei_C	mobile-8;hormaechei-steigerwaltii-4
GCA_051617875.1	Enterobacter hormaechei CPO413	158836	Complete	CPO413	2025-07-30	PRJNA1287288	SAMN49815536	GCA_051617875.1	SAMN49815536	Monash University	OK	Oxford Nanopore MinION		ASM5161787v1	1	3	4	5421614	54.5		5124	urine	2020-07-07	Australia	Australia:Melbourne	Homo sapiens		10	-1	GCF_001729785.1	d__Bacteria;p__Pseudomonadota;c__Gammaproteobacteria;o__Enterobacterales;f__Enterobacteriaceae;g__Enterobacter;s__Enterobacter hormaechei_C	mobile-1;mobile-9;hormaechei-steigerwaltii-3
2.49788e+06	Enterobacter chuandaensis strain Colony355	2497875	Complete	Colony355	2021-07-29T00:00:00Z	PRJNA668870	SAMN17833483	GCA_019394435.1	CP080037	Ministry of Public Health-Thailand	Complete	Illumina HiSeq	82.155x	idba_ud v. V1.1.3	1	0	1	4748641	56.6221	4260		food		Thailand	Thailand: Songkhla		collected_by:Department of Disease Control, Ministry of Public Health	29	1900	GCF_003594915.1	d__Bacteria;p__Pseudomonadota;c__Gammaproteobacteria;o__Enterobacterales;f__Enterobacteriaceae;g__Enterobacter;s__Enterobacter chuandaensis
GCA_043967515.1	Enterobacter hormaechei subsp. xiangfangensis ECC-182	1296536	Complete	ECC-182	2024-10-28	PRJNA1067818	SAMN39551850	GCA_043967515.1	SAMN39551850	National Health Research Institutes	OK	Oxford Nanopore GridION and Illumina NovaSeq		ASM4396751v1	1	2	3	4775685	55.5		4436	other	2022-09-22	Taiwan	Taiwan	Homo sapiens		7	-1	GCF_001729785.1	d__Bacteria;p__Pseudomonadota;c__Gammaproteobacteria;o__Enterobacterales;f__Enterobacteriaceae;g__Enterobacter;s__Enterobacter hormaechei_C	mobile-10;mobile-5;hormaechei-xiangfangensis-3
550.155	Enterobacter cloacae 34399	550	Complete	34399	2015-01-05T00:00:00Z	PRJNA259658	SAMN03067418	GCA_000814225.1	CP010384.1,CP010386.1,CP010387.1,CP010385.1	JCVI	Complete	Pacbio RS	9.35x	HGAP v. 3	1	3	4	5056146	55.1	4706	4670	Excreted bodily substance	2011	USA	Illinois	Human, Homo sapiens		5	114	GCF_001729785.1	d__Bacteria;p__Pseudomonadota;c__Gammaproteobacteria;o__Enterobacterales;f__Enterobacteriaceae;g__Enterobacter;s__Enterobacter hormaechei_C	mobile-2;mobile-9;hormaechei-xiangfangensis-1
550.115	Enterobacter cloacae strain AR_0136	550	Complete	AR_0136	2017-06-20T00:00:00Z	PRJNA292902	SAMN04014977	GCA_002204775.1	CP021902,CP021900,CP021901	Centers for Disease Control and Prevention	Complete	PacBio RSII	91x	canu v. 1.3	1	2	3	5040412	55.02	5019	4885							6	171	GCF_001729785.1	d__Bacteria;p__Pseudomonadota;c__Gammaproteobacteria;o__Enterobacterales;f__Enterobacteriaceae;g__Enterobacter;s__Enterobacter hormaechei_C	mobile-6;mobile-9;hormaechei-xiangfangensis-2
61645.3	Enterobacter asburiae strain A2563	61645	Complete	A2563	2020-02-06T00:00:00Z	PRJDB9129	SAMD00197875	GCA_011396735.1	AP022628	Microbiology, Juntendo University School of Medicine	Complete	MiSeq; MinION	1.00x	Unicycler v. 0.4.4	1	0	1	4808368	55.7694	4614	4527		2018	Japan	Japan:Saitama	Human, Homo sapiens		21	484	GCF_007035645.1	d__Bacteria;p__Pseudomonadota;c__Gammaproteobacteria;o__Enterobacterales;f__Enterobacteriaceae;g__Enterobacter;s__Enterobacter asburiae_B	mobile-8;asburiae-1
1.29654e+06	Enterobacter xiangfangensis strain Pb204	1296536	Complete	Pb204	2018-06-19T00:00:00Z	PRJNA475446	SAMN09389154	GCA_003254805.1	CP030007,CP030008,CP030009	University of the Witwatersrand	Complete	Illumina HiSeq	389.0x	SPAdes v. 3.9.0	1	2	3	4963709	55.3413	4855	4769	acid mine decant and tailings from uranium mine	2014-01	South Africa	South Africa: West Rand, Gauteng		sample_type:Whole organism;biomaterial_provider:Kulsum Kondiah;collected_by:Kulsum Kondiah	11	133	GCF_001729785.1	d__Bacteria;p__Pseudomonadota;c__Gammaproteobacteria;o__Enterobacterales;f__Enterobacteriaceae;g__Enterobacter;s__Enterobacter hormaechei_C	mobile-9;hormaechei-steigerwaltii-4
GCA_042762715.1	Enterobacter hormaechei EHA64	158836	Complete	EHA64	2024-10-08	PRJNA865392	SAMN30120906	GCA_042762715.1	SAMN30120906	Second Affiliated Hospital of Naval Medical University	OK	DNBSEQ(PE150); Oxford Nanopore PromethION		CZH_Ehorm_1.0	1	1	2	4628426	55.5		4231	human pancreatic cancer tissue	2021-06-17	China	China:Shanghai	Homo sapiens		12	-1	GCF_001729785.1	d__Bacteria;p__Pseudomonadota;c__Gammaproteobacteria;o__Enterobacterales;f__Enterobacteriaceae;g__Enterobacter;s__Enterobacter hormaechei_C	hormaechei-steigerwaltii-3
GCA_051089665.1	Enterobacter hormaechei subsp. xiangfangensis NY5744	1296536	Complete	NY5744	2025-06-26	PRJNA1190584	SAMN45049799	GCA_051089665.1	SAMN45049799	Academy of Military Medical Science	OK	PacBio RSII		ASM5108966v1	1	2	3	4959397	55		4605	urine	2019	China	China: Hunan	Homo sapiens		1	-1	GCF_040096145.1	d__Bacteria;p__Pseudomonadota;c__Gammaproteobacteria;o__Enterobacterales;f__Enterobacteriaceae;g__Enterobacter;s__Enterobacter intestinihominis	mobile-2;mobile-6;hormaechei-hoffmannii-1
550.397	Enterobacter cloacae 49483	550	Complete	49483	2022-10-30T00:00:00Z	PRJNA884522	SAMN31029875	GCA_025908375.1	CP109679,CP109680		Complete	Oxford Nanopore PromethION	100X	Flye v. v2.8.3; Minimap2 v. v.2.17; Racon	1	1	2	4917639	55.6382	4746	4612	blood	2019-02-05	Taiwan	Taiwan	Homo sapiens	collected_by:Yuan's General hospital	22	25	GCF_007035645.1	d__Bacteria;p__Pseudomonadota;c__Gammaproteobacteria;o__Enterobacterales;f__Enterobacteriaceae;g__Enterobacter;s__Enterobacter asburiae_B	mobile-9;asburiae-1
1.81294e+06	Enterobacter roggenkampii strain RHBSTW-00925	1812935	Complete	RHBSTW-00925	2020-07-27T00:00:00Z	PRJNA605147	SAMN15148745	GCA_013725995.1	CP056129,CP056130,CP056131	University of Oxford	Complete	Hybrid: Illumina and OXFORD_NANOPORE	70.5689944181657x	Unicycler v. v0.4.7	1	2	3	4990295	55.7199	4839	4692	Freshwater sample from upstream of wastewater treatment plant	2017	United Kingdom	United Kingdom		sample_type:culture;biomaterial_provider:Modernising Medical Microbiology on behalf of the REHAB Consortium, Level 7, John Radcliffe Hospital, Oxford, OX3 9DU, UK	15	1059	GCF_001729805.1	d__Bacteria;p__Pseudomonadota;c__Gammaproteobacteria;o__Enterobacterales;f__Enterobacteriaceae;g__Enterobacter;s__Enterobacter roggenkampii	mobile-7;roggenkampii
158836	Enterobacter hormaechei Eho-8	158836	Complete	Eho-8	2022-02-07T00:00:00Z	PRJNA599404	SAMN13747514	GCA_022023915.1	CP066101,CP066102,CP066103,CP066104,CP066105,CP066106,CP066107		Complete	Illumina MiSeq, Oxford Nanopore MiniION	100x	Unicycler v. v 0.4.8-BETA	1	6	7	5064196	54.7267	4993	4765	Dialysis fluid	2015-06-02	Canada	Canada:Ontario		collected_by:Public Health Ontario	8	269	GCF_001875655.1	d__Bacteria;p__Pseudomonadota;c__Gammaproteobacteria;o__Enterobacterales;f__Enterobacteriaceae;g__Enterobacter;s__Enterobacter hormaechei	mobile-1;hormaechei-hormaechei
2.92309e+06	Enterobacter sp. JH25	2923088	Complete	JH25	2022-07-22T00:00:00Z	PRJNA798785	SAMN25126227		CP091319,CP091320,CP091321,CP091322,CP091323,CP091324,CP091325			Oxford Nanopore	200.0x	Unicycler v. 0.4.9	1	6	7	5250246	54.6277	5117		urine	2018-11-11	China	China:Jinhua	Homo sapiens	sample_type:cell bacteria	1	78	GCF_040096145.1	d__Bacteria;p__Pseudomonadota;c__Gammaproteobacteria;o__Enterobacterales;f__Enterobacteriaceae;g__Enterobacter;s__Enterobacter intestinihominis	mobile-1;mobile-2;hormaechei-hoffmannii-1
GCA_039727605.1	Enterobacter roggenkampii L3897	1812935	Complete	L3897	2024-05-21	PRJNA1110810	SAMN41378131	GCA_039727605.1	SAMN41378131	The First Affiliated Hospital, School of Medicine, Zhejiang University	OK	PacBio		ASM3972760v1	1	1	2	4897636	56		4587	stool	2021-06-24	China	China: Hangzhou	Homo sapiens		17	-1	GCF_001729805.1	d__Bacteria;p__Pseudomonadota;c__Gammaproteobacteria;o__Enterobacterales;f__Enterobacteriaceae;g__Enterobacter;s__Enterobacter roggenkampii	mobile-6;roggenkampii
GCA_050245015.1	Enterobacter hormaechei A28439	158836	Complete	A28439	2025-05-07	PRJNA1136676	SAMN42539270	GCA_050245015.1	SAMN42539270	University Hospital Muenster	OK	PacBio Sequel		ASM5024501v1	1	1	2	4720388	55.5		4270	not collected	2022	Germany	Germany	Homo sapiens		12	-1	GCF_001729785.1	d__Bacteria;p__Pseudomonadota;c__Gammaproteobacteria;o__Enterobacterales;f__Enterobacteriaceae;g__Enterobacter;s__Enterobacter hormaechei_C	hormaechei-steigerwaltii-3
1.81294e+06	Enterobacter roggenkampii strain Ecl_20_981	1812935	Complete	Ecl_20_981	2020-09-11T00:00:00Z	PRJNA602106	SAMN13881485	GCA_014524505.1	CP048650,CP048651,CP048652,CP048653	The First Affiliated Hospital of Southern University of Science and Technology	Complete	Illumina oxford nanopore	400*x	Unicycler v. 0.4.8	1	3	4	5250962	55.529	5161	4947	Medical waste water	2019-10-08	China	China: Shenzhen		collected_by:Chuqiu Zhang	17	595	GCF_001729805.1	d__Bacteria;p__Pseudomonadota;c__Gammaproteobacteria;o__Enterobacterales;f__Enterobacteriaceae;g__Enterobacter;s__Enterobacter roggenkampii	mobile-7;roggenkampii
158836	Enterobacter hormaechei strain CM18-242-2	158836	Complete	CM18-242-2	2021-01-28T00:00:00Z	PRJNA613546	SAMN14449833	GCA_016767755.1	CP050506,CP050507	University of Melbourne	Complete	Illumina HiSeq; Oxford Nanopore MiniION	102.0x	Unicycler v. v0.4.7	1	1	2	4978047	55.0491	4787	4607	swab from a follow-up assessment of the tap handles and sink edges after a first disinfection attempt	2018-04-04	Australia	Australia:Victoria		sample_type:Whole organism	12	110	GCF_001729785.1	d__Bacteria;p__Pseudomonadota;c__Gammaproteobacteria;o__Enterobacterales;f__Enterobacteriaceae;g__Enterobacter;s__Enterobacter hormaechei_C	mobile-1;mobile-9;hormaechei-steigerwaltii-3
550.245	Enterobacter cloacae strain 4928STDY7071152	550	Complete	4928STDY7071152	2019-07-09T00:00:00Z	PRJEB22252	SAMEA104567276	GCA_902166485.1	LR607340	SC	Complete				1		1	4975856	55.4522	4762		faecal	2018	United Kingdom	United Kingdom	Human, Homo sapiens		12	1015	GCF_001729785.1	d__Bacteria;p__Pseudomonadota;c__Gammaproteobacteria;o__Enterobacterales;f__Enterobacteriaceae;g__Enterobacter;s__Enterobacter hormaechei_C	mobile-5;mobile-9
158836	Enterobacter hormaechei EHX_PAT_001	158836	Complete	EHX_PAT_001	2023-06-22T00:00:00Z	PRJNA882063	SAMN30926396		CP106894,CP106895,CP106896,CP106897			Oxford Nanopore MinION; Illumina MiSeq	635x	Unicycler v. v0.4.8	1	3	4	5149615	54.8227	5082	4899	Patient	2018-01-01	Israel	Israel			7	136	GCF_001729785.1	d__Bacteria;p__Pseudomonadota;c__Gammaproteobacteria;o__Enterobacterales;f__Enterobacteriaceae;g__Enterobacter;s__Enterobacter hormaechei_C	mobile-1;mobile-5;hormaechei-xiangfangensis-3
GCA_042434935.1	Enterobacter sichuanensis B36	2071710	Complete	B36	2024-09-29	PRJNA1151271	SAMN43309383	GCA_042434935.1	SAMN43309383	Institute of Zoology, CAS	OK	PacBio SMRT Technology		ASM4243493v1	1	0	1	4936296	55.5		4594	mindgut	2019-08-24	China	China: Wenchang city, Hainan province	Aedes albopictus		14	-1	GCF_002939185.1	d__Bacteria;p__Pseudomonadota;c__Gammaproteobacteria;o__Enterobacterales;f__Enterobacteriaceae;g__Enterobacter;s__Enterobacter sichuanensis
GCA_030848345.1	Enterobacter hormaechei Ehh_25	158836	Complete	Ehh_25	2023-08-21	PRJNA976530	SAMN35394416	GCA_030848345.1	SAMN35394416	University of Bern	OK	Illumina; Oxford Nanopore		ASM3084834v1	1	6	7	5368347	54.5		4986	rectal swab	2019-11-06	Switzerland	Switzerland	Homo sapiens		8	-1	GCF_001875655.1	d__Bacteria;p__Pseudomonadota;c__Gammaproteobacteria;o__Enterobacterales;f__Enterobacteriaceae;g__Enterobacter;s__Enterobacter hormaechei	mobile-1;mobile-3;mobile-9;hormaechei-hormaechei
158837	Enterobacter hormaechei strain Eho-1	158836	Complete	Eho-1	2020-12-10T00:00:00Z	PRJNA599404	SAMN13747507	GCA_015910385.1	CP047765,CP047766,CP047767,CP047768,CP047769,CP047770,CP047771,CP047772	Public Health Ontario	Complete	Illumina MiSeq, Oxford Nanopore MiniION	100x	Unicycler v. v 0.4.8-BETA	1	7	8	4824119	55.1414	4727	4548	Rectal	2012-09-01	Canada	Canada:Ontario		collected_by:Public Health Ontario	7	92	GCF_001729785.1	d__Bacteria;p__Pseudomonadota;c__Gammaproteobacteria;o__Enterobacterales;f__Enterobacteriaceae;g__Enterobacter;s__Enterobacter hormaechei_C	mobile-4;hormaechei-xiangfangensis-3
GCA_050161365.1	Enterobacter hormaechei A26361	158836	Complete	A26361	2025-05-06	PRJNA1136676	SAMN42539110	GCA_050161365.1	SAMN42539110	University Hospital Muenster	OK	PacBio Sequel		ASM5016136v1	1	2	3	4719198	55		4307	not collected	2022	Germany	Germany	Homo sapiens		4	-1	GCF_040096145.1	d__Bacteria;p__Pseudomonadota;c__Gammaproteobacteria;o__Enterobacterales;f__Enterobacteriaceae;g__Enterobacter;s__Enterobacter intestinihominis	mobile-9;hormaechei-hoffmannii-3
1.81294e+06	Enterobacter roggenkampii strain ED5	1812935	Complete	ED5	2020-07-05T00:00:00Z	PRJNA640376	SAMN15329677	GCA_013389415.1	CP058253,CP058254	Guangxi University	Complete	Oxford Nanopore PromethION	100.0x	Canu v. 1.9	1	1	2	4702851	56.0468	4372	4348		2019-12-05	China	China:Nanning	Sugarcane, Saccharum officinarum	sample_type:cell culture	17	-1	GCF_001729805.1	d__Bacteria;p__Pseudomonadota;c__Gammaproteobacteria;o__Enterobacterales;f__Enterobacteriaceae;g__Enterobacter;s__Enterobacter roggenkampii	mobile-5;roggenkampii
550.281	Enterobacter cloacae strain RHBSTW-00489	550	Complete	RHBSTW-00489	2020-07-24T00:00:00Z	PRJNA605147	SAMN15148633	GCA_013705185.1	CP055458,CP055459,CP055461,CP055462,CP055463,CP055460,CP055464,CP055465	University of Oxford	Complete	Hybrid: Illumina and OXFORD_NANOPORE	86.108404575331x	Unicycler v. v0.4.7	1	7	8	4796885	55.4584	4841	4652	Freshwater sample from downstream of wastewater treatment plant	2017	United Kingdom	United Kingdom		sample_type:culture;biomaterial_provider:Modernising Medical Microbiology on behalf of the REHAB Consortium, Level 7, John Radcliffe Hospital, Oxford, OX3 9DU, UK	26	807	GCF_001521715.1	d__Bacteria;p__Pseudomonadota;c__Gammaproteobacteria;o__Enterobacterales;f__Enterobacteriaceae;g__Enterobacter;s__Enterobacter asburiae	mobile-7;mobile-8;asburiae-2
GCA_032202545.1	Enterobacter hormaechei Ehh_10	158836	Complete	Ehh_10	2023-08-21	PRJNA976530	SAMN35394393	GCA_032202545.1	SAMN35394393	University of Bern	OK	Illumina; Oxford Nanopore		ASM3220254v1	1	2	3	5081185	55.5		4707	rectal swb	2019-12-30	Switzerland	Switzerland	Homo sapiens		12	110	GCF_001729785.1	d__Bacteria;p__Pseudomonadota;c__Gammaproteobacteria;o__Enterobacterales;f__Enterobacteriaceae;g__Enterobacter;s__Enterobacter hormaechei_C	mobile-3;mobile-8
1.32984e+06	Enterobacter sp. BIDMC 29 strain Colony324	1329841	Complete	Colony324	2021-07-28T00:00:00Z	PRJNA668870	SAMN17833501	GCA_019378835.1	CP079999	Ministry of Public Health-Thailand	Complete	Illumina HiSeq	87.036x	idba_ud v. V1.1.3	1	0	1	4958175	56.7077	4235		food		Thailand	Thailand: Songkhla		collected_by:Department of Disease Control, Ministry of Public Health	31	-1	GCF_900324475.1	d__Bacteria;p__Pseudomonadota;c__Gammaproteobacteria;o__Enterobacterales;f__Enterobacteriaceae;g__Enterobacter;s__Enterobacter bugandensis	bugandensis
158836	Enterobacter hormaechei strain SRU4.4	158836	Complete	SRU4.4	2021-11-09T00:00:00Z	PRJNA771517	SAMN22357974	GCA_020809025.1	CP086267	Agricultural Research Council-API	Complete	Illumina NextSeq	64.0x	SPAdes v. October-2021	1	0	1	4661946	56.2087	4159	4020	fruit	2015-03-02	South Africa	South Africa: Pretoria	Capsicum annuum cv. King Arthur	collected_by:Mamphogoro Tshifhiwa Paris	9	-1	GCF_001729785.1	d__Bacteria;p__Pseudomonadota;c__Gammaproteobacteria;o__Enterobacterales;f__Enterobacteriaceae;g__Enterobacter;s__Enterobacter hormaechei_C
208224	Enterobacter kobei 12379-yvys	208224	Complete	12379-yvys	2022-04-18T00:00:00Z	PRJNA762162	SAMN21379548	GCA_023023705.1	CP083857,CP083858,CP083859,CP083860,CP083861		Complete	Oxford Nanopore MinION	10x	Unicycler v. v0.4.8	1	4	5	5003243	54.5193	4842	4704	sputum	2012-05	China	China	Homo sapiens	collected_by:Yushan Cui	13	57	GCF_001729765.1	d__Bacteria;p__Pseudomonadota;c__Gammaproteobacteria;o__Enterobacterales;f__Enterobacteriaceae;g__Enterobacter;s__Enterobacter kobei	mobile-1;kobei
GCA_047302715.1	Enterobacter hormaechei subsp. xiangfangensis HD2769	1296536	Complete	HD2769	2025-01-29	PRJNA993413	SAMN36399245	GCA_047302715.1	SAMN36399245	The Second Affiliated Hospital of Soochow University	OK	nanopore		ASM4730271v1	1	2	3	5004004	55.5		4645	blood	2017	China	China: Ningxia, Yinchuan	Homo sapiens		12	-1	GCF_001729785.1	d__Bacteria;p__Pseudomonadota;c__Gammaproteobacteria;o__Enterobacterales;f__Enterobacteriaceae;g__Enterobacter;s__Enterobacter hormaechei_C	hormaechei-steigerwaltii-1
GCA_043967495.1	Enterobacter hormaechei subsp. hoffmannii ECC-201	1812934	Complete	ECC-201	2024-10-28	PRJNA1067818	SAMN39551852	GCA_043967495.1	SAMN39551852	National Health Research Institutes	OK	Oxford Nanopore GridION and Illumina NovaSeq		ASM4396749v1	1	4	5	5121340	55		4783	sputum	2022-09-28	Taiwan	Taiwan	Homo sapiens		1	-1	GCF_040096145.1	d__Bacteria;p__Pseudomonadota;c__Gammaproteobacteria;o__Enterobacterales;f__Enterobacteriaceae;g__Enterobacter;s__Enterobacter intestinihominis	mobile-2;hormaechei-hoffmannii-1
550.256	Enterobacter cloacae strain CBG15936	550	Complete	CBG15936	2019-11-24T00:00:00Z	PRJNA589672	SAMN13288306	GCA_009707405.1	CP046116,CP046118,CP046117	Center for Disease Control and Prevention of PLA	Complete	Illumina HiSeq; Oxford Nanopore MiniION	130.0x	unicycler v. v0.4.8-beta	1	2	3	5171634	54.6821	5000	4832	sputum	2017-03-29	China	China: Guangzhou	Human, Homo sapiens	collected_by:Lanfen Lu	34	932	GCF_000025565.1	d__Bacteria;p__Pseudomonadota;c__Gammaproteobacteria;o__Enterobacterales;f__Enterobacteriaceae;g__Enterobacter;s__Enterobacter cloacae	cloacae
158836	Enterobacter hormaechei LG3	158836	Complete	LG3	2023-03-14T00:00:00Z	PRJNA934675	SAMN33277205		CP118279			Oxford Nanopore MinION	180.0x	Flye v. v2.9	1	0	1	4514131	55.537	4237	4141	Late-instar larval gut	2021-01-01	South Korea	South Korea: Incheon	Tenebrio molitor		7	597	GCF_001729785.1	d__Bacteria;p__Pseudomonadota;c__Gammaproteobacteria;o__Enterobacterales;f__Enterobacteriaceae;g__Enterobacter;s__Enterobacter hormaechei_C	mobile-5;hormaechei-xiangfangensis-3
GCA_031851585.1	Enterobacter ludwigii 99202522619	299767	Complete	99202522619	2023-09-24	PRJNA1013080	SAMN37298533	GCA_031851585.1	SAMN37298533	CHU Montpellier	OK	Illumina; Oxford Nanopore		ASM3185158v1	1	2	3	4951631	54.5		4575	not applicable	2020-09-08	France	France: Montpellier	Homo sapiens		32	-1	GCF_001750725.1	d__Bacteria;p__Pseudomonadota;c__Gammaproteobacteria;o__Enterobacterales;f__Enterobacteriaceae;g__Enterobacter;s__Enterobacter ludwigii	mobile-2;ludwigii
GCA_032231155.1	Enterobacter hormaechei F2	158836	Complete	F2	2023-09-30	PRJNA988417	SAMN36017835	GCA_032231155.1	SAMN36017835	Sun Yat-sen University	OK	Illumina; PacBio		ASM3223115v1	1	4	5	4746730	55.5		4370	environmental	2017-09-10	China	China:Guangzhou	not applicable		12	-1	GCF_001729785.1	d__Bacteria;p__Pseudomonadota;c__Gammaproteobacteria;o__Enterobacterales;f__Enterobacteriaceae;g__Enterobacter;s__Enterobacter hormaechei_C	mobile-8;hormaechei-steigerwaltii-3
158836	Enterobacter hormaechei strain S13	158836	Complete	S13	2018-08-20T00:00:00Z	PRJNA302185	SAMN04448506	GCA_003408555.1	CP031565,CP031570,CP031569,CP031567,CP031566,CP031568	Centers for Disease Control and Prevention. Division of Healthcare Quality Promotion	Complete	PacBio RSII	86.0x	HGAP v. V3	1	5	6	5379077	54.9007	5559	5336	Rectal swab	2013			Human, Homo sapiens	collected_by:CDC	12	1015	GCF_001729785.1	d__Bacteria;p__Pseudomonadota;c__Gammaproteobacteria;o__Enterobacterales;f__Enterobacteriaceae;g__Enterobacter;s__Enterobacter hormaechei_C	mobile-1;mobile-3;mobile-10;hormaechei-steigerwaltii-3
GCA_046097155.1	Enterobacter hormaechei NY3230	158836	Complete	NY3230	2024-12-15	PRJNA1191045	SAMN45068448	GCA_046097155.1	SAMN45068448	Academy of Military Medical Sciences	OK	PacBio RSII		ASM4609715v1	1	5	6	5346549	54.5		5035	sputum	2015	China	China: zhejiang	Homo sapiens		10	-1	GCF_001729785.1	d__Bacteria;p__Pseudomonadota;c__Gammaproteobacteria;o__Enterobacterales;f__Enterobacteriaceae;g__Enterobacter;s__Enterobacter hormaechei_C	mobile-1;mobile-3;mobile-10;mobile-9;hormaechei-steigerwaltii-3
158836	Enterobacter hormaechei Eh65	158836	Complete	Eh65	2022-05-25T00:00:00Z	PRJNA633449	SAMN14943921	GCA_023547485.1	CP053643,CP053644,CP053645,CP053646,CP053647,CP053648		Complete	Oxford Nanopore	110.0x	Unicycler v. v0.4.8	1	5	6	5123225	54.8014	5065	4859	Bronchial	2017-09-25	China	China: Guangdong	Homo sapiens	collected_by:Shenzhen People's Hospital	5	418	GCF_001729785.1	d__Bacteria;p__Pseudomonadota;c__Gammaproteobacteria;o__Enterobacterales;f__Enterobacteriaceae;g__Enterobacter;s__Enterobacter hormaechei_C	mobile-1;mobile-2;mobile-6;hormaechei-xiangfangensis-1
299767	Enterobacter hormaechei subsp. steigerwaltii strain C309	299766	Complete	C309	2018-03-22T00:00:00Z	PRJEB25613	SAMEA104700146	GCA_900322715.1	LT991954,LT991955,LT991956	CHU Clermont-ferrand	Complete				1	2	3	5200769	54.9561	5002		hospital	2015	France	France	Human, Homo sapiens		12	110	GCF_001729785.1	d__Bacteria;p__Pseudomonadota;c__Gammaproteobacteria;o__Enterobacterales;f__Enterobacteriaceae;g__Enterobacter;s__Enterobacter hormaechei_C	mobile-1;mobile-10
158836	Enterobacter hormaechei strain RIVM_C012369	158836	Complete	RIVM_C012369	2021-03-03T00:00:00Z	PRJNA695145	SAMN17615669	GCA_017161865.1	CP071023,CP071024	National Institute for Public Health and the Environment	Complete	Oxford Nanopore MiniION	30x	Unicycler v. 0.4.4	1	1	2	5021207	54.6412	4876	4684		2016	Netherlands	Netherlands	Homo sapiens	sample_type:Chromosome	1	78	GCF_040096145.1	d__Bacteria;p__Pseudomonadota;c__Gammaproteobacteria;o__Enterobacterales;f__Enterobacteriaceae;g__Enterobacter;s__Enterobacter intestinihominis	mobile-1;hormaechei-hoffmannii-1
GCA_043965975.1	Enterobacter roggenkampii ECC-247	1812935	Complete	ECC-247	2024-10-28	PRJNA1067818	SAMN39551858	GCA_043965975.1	SAMN39551858	National Health Research Institutes	OK	Oxford Nanopore GridION and Illumina NovaSeq		ASM4396597v1	1	3	4	4942991	56		4568	blood	2022-10-10	Taiwan	Taiwan	Homo sapiens		15	-1	GCF_001729805.1	d__Bacteria;p__Pseudomonadota;c__Gammaproteobacteria;o__Enterobacterales;f__Enterobacteriaceae;g__Enterobacter;s__Enterobacter roggenkampii	mobile-10;mobile-7;roggenkampii
GCA_043969355.1	Enterobacter kobei ECC-142	208224	Complete	ECC-142	2024-10-28	PRJNA1067818	SAMN39551842	GCA_043969355.1	SAMN39551842	National Health Research Institutes	OK	Oxford Nanopore GridION and Illumina NovaSeq		ASM4396935v1	1	0	1	4694147	55		4301	blood	2022-09-02	Taiwan	Taiwan	Homo sapiens		13	-1	GCF_001729765.1	d__Bacteria;p__Pseudomonadota;c__Gammaproteobacteria;o__Enterobacterales;f__Enterobacteriaceae;g__Enterobacter;s__Enterobacter kobei	kobei
2.70546e+06	Enterobacter sp. SES19	2705458	Complete	SES19	2020-03-29T00:00:00Z	PRJNA603425	SAMN13931400	GCA_011765665.1	CP050320	Assam Universuty	Complete	Illumina NextSeq	1.001x	SPAdes v. 3.11.1	1	0	1	4706913	55.7992	4554	4428	Rice shoot	2017-06-12	India	India:Manipur		sample_type:whole organism	18	-1	GCF_026420145.1	d__Bacteria;p__Pseudomonadota;c__Gammaproteobacteria;o__Enterobacterales;f__Enterobacteriaceae;g__Enterobacter;s__Enterobacter pseudoroggenkampii	mobile-5
GCA_030848025.1	Enterobacter hormaechei Ehh_20	158836	Complete	Ehh_20	2023-08-21	PRJNA976530	SAMN35394409	GCA_030848025.1	SAMN35394409	University of Bern	OK	Illumina; Oxford Nanopore		ASM3084802v1	1	3	4	5280822	54.5		4949	lower respiratory tract	2020-12-02	Switzerland	Switzerland	Homo sapiens		4	-1	GCF_040096145.1	d__Bacteria;p__Pseudomonadota;c__Gammaproteobacteria;o__Enterobacterales;f__Enterobacteriaceae;g__Enterobacter;s__Enterobacter intestinihominis	mobile-1;mobile-3;mobile-9;hormaechei-hoffmannii-3
1.21103e+06	Enterobacter cloacae subsp. cloacae ENHKU01	1211025	Complete	ENHKU01	2012-08-10T00:00:00Z	PRJNA170442	SAMN02603959	GCA_000286275.1	CP003737.1	The University of Hong Kong	Complete				1	0	1	4726582	55.1	4385	4338							13	3	GCF_001729765.1	d__Bacteria;p__Pseudomonadota;c__Gammaproteobacteria;o__Enterobacterales;f__Enterobacteriaceae;g__Enterobacter;s__Enterobacter kobei	kobei
539813	Enterobacter mori ACYC.E9L	539813	Complete	ACYC.E9L	2022-02-06T00:00:00Z	PRJNA801791	SAMN25390741	GCA_022014715.1	CP091779,CP091780		Complete	Illumina MiSeq; Oxford Nanopore MinION	72.0x	Unicycler v. 0.4.8-beta	1	1	2	4844012	55.5479	4580	4478	freshwater stream	2019-09	Hong Kong	Hong Kong: Pokfulam		sample_type:Pure isolate;collected_by:Allison C. Y. Cheung	20	-1	GCF_000211415.1	d__Bacteria;p__Pseudomonadota;c__Gammaproteobacteria;o__Enterobacterales;f__Enterobacteriaceae;g__Enterobacter;s__Enterobacter mori	mobile-10;mori
550.253	Enterobacter cloacae strain 34978	550	Complete	34978	2015-08-18T00:00:00Z	PRJNA259658	SAMN03067415	GCF_000807405.2	JWRR00000000	JCVI	Complete	Pacbio RS II	7.78x	HGAP v. 3	1	6	7	5160986	55.04	5129	4821	Biliary fluid	2011	USA	New York City	Human, Homo sapiens	collected_by:Barry Kreiswirth	6	171	GCF_001729785.1	d__Bacteria;p__Pseudomonadota;c__Gammaproteobacteria;o__Enterobacterales;f__Enterobacteriaceae;g__Enterobacter;s__Enterobacter hormaechei_C	mobile-3;mobile-9;hormaechei-xiangfangensis-2
158836	Enterobacter hormaechei Eho-7	158836	Complete	Eho-7	2022-02-07T00:00:00Z	PRJNA599404	SAMN13747513	GCA_022023955.1	CP066108,CP066109,CP066110,CP066111,CP066112,CP066113,CP066114		Complete	Illumina MiSeq, Oxford Nanopore MiniION	100x	Unicycler v. v 0.4.8-BETA	1	6	7	5061026	54.7294	4996	4763	urine	2014-07-02	Canada	Canada:Ontario		collected_by:Public Health Ontario	8	269	GCF_001875655.1	d__Bacteria;p__Pseudomonadota;c__Gammaproteobacteria;o__Enterobacterales;f__Enterobacteriaceae;g__Enterobacter;s__Enterobacter hormaechei	mobile-1;hormaechei-hormaechei
GCA_041462765.2	Enterobacter roggenkampii 2024CK-01276	1812935	Complete	2024CK-01276	2024-12-05	PRJNA288601	SAMN43321952	GCA_041462765.2	SAMN43321952	Centers for Disease Control and Prevention. Division of Healthcare Quality Promotion	OK	Illumina MiSeq; Oxford Nanopore GridION		ASM4146276v2	1	1	2	4766518	56		4394	urine	2024-08-02	USA	USA	Homo sapiens		17	-1	GCF_001729805.1	d__Bacteria;p__Pseudomonadota;c__Gammaproteobacteria;o__Enterobacterales;f__Enterobacteriaceae;g__Enterobacter;s__Enterobacter roggenkampii	roggenkampii
GCA_030848185.1	Enterobacter hormaechei 21KM1042	158836	Complete	21KM1042	2023-08-21	PRJNA976530	SAMN35394397	GCA_030848185.1	SAMN35394397	University of Bern	OK	Illumina; Oxford Nanopore		ASM3084818v1	1	3	4	5076301	54.5		4724	abdominal effusion	2021-05-07	Switzerland	Switzerland	Dog		5	-1	GCF_001729785.1	d__Bacteria;p__Pseudomonadota;c__Gammaproteobacteria;o__Enterobacterales;f__Enterobacteriaceae;g__Enterobacter;s__Enterobacter hormaechei_C	mobile-1;mobile-3;hormaechei-xiangfangensis-1
299766	Enterobacter hormaechei subsp. steigerwaltii strain colR	299766	Complete	colR	2022-09-20T00:00:00Z	PRJNA877279	SAMN30695413	GCA_025311535.1	CP104401,CP104402	Medical University of Bialystok		Hybrid: Illumina NovaSeq and Oxford	727x	Unicycler v. v0.4.9	1	1	2	4987708	55.4165	4842	4726	not collected	2019		Poland	Homo sapiens	collected_by:Medical University of Bialystok	12	89	GCF_001729785.1	d__Bacteria;p__Pseudomonadota;c__Gammaproteobacteria;o__Enterobacterales;f__Enterobacteriaceae;g__Enterobacter;s__Enterobacter hormaechei_C	mobile-2;mobile-8;hormaechei-steigerwaltii-1
GCA_043970705.1	Enterobacter hormaechei subsp. hoffmannii ECC-102	1812934	Complete	ECC-102	2024-10-28	PRJNA1067818	SAMN39551835	GCA_043970705.1	SAMN39551835	National Health Research Institutes	OK	Oxford Nanopore GridION and Illumina NovaSeq		ASM4397070v1	1	3	4	5043621	55		4686	urine	2022-08-19	Taiwan	Taiwan	Homo sapiens		1	-1	GCF_040096145.1	d__Bacteria;p__Pseudomonadota;c__Gammaproteobacteria;o__Enterobacterales;f__Enterobacteriaceae;g__Enterobacter;s__Enterobacter intestinihominis	mobile-2;hormaechei-hoffmannii-1
1.81294e+06	Enterobacter roggenkampii 13840-yvys	1812935	Complete	13840-yvys	2022-04-18T00:00:00Z	PRJNA762162	SAMN21379557	GCA_023023065.1	CP083819,CP083820		Complete	Oxford Nanopore MinION	10x	Unicycler v. v0.4.8	1	1	2	4845874	55.9494	4714	4584	sputum	2013-09	China	China	Homo sapiens	collected_by:Yushan Cui	15	702	GCF_001729805.1	d__Bacteria;p__Pseudomonadota;c__Gammaproteobacteria;o__Enterobacterales;f__Enterobacteriaceae;g__Enterobacter;s__Enterobacter roggenkampii	mobile-7;roggenkampii
1.29654e+06	Enterobacter hormaechei subsp. xiangfangensis F81Y	1296536	Complete	F81Y	2023-04-10T00:00:00Z	PRJNA951873	SAMN34062071		CP121269			Illumina NovaSep; PacBio Sequel	240.0x	Fyle v. V2.5; CANU v. V1.7.1	1	0	1	4672898	55.6896	4420	4327	tobacco leaves	2020-03-12	China	China:Zhengzhou		sample_type:mixed culture	12	50	GCF_001729785.1	d__Bacteria;p__Pseudomonadota;c__Gammaproteobacteria;o__Enterobacterales;f__Enterobacteriaceae;g__Enterobacter;s__Enterobacter hormaechei_C	mobile-5
GCA_030848085.1	Enterobacter hormaechei Ehh_15	158836	Complete	Ehh_15	2023-08-21	PRJNA976530	SAMN35394404	GCA_030848085.1	SAMN35394404	University of Bern	OK	Illumina; Oxford Nanopore		ASM3084808v1	1	5	6	5455953	54.5		5171	rectal swab	2019-10-31	Switzerland	Switzerland	Homo sapiens		5	-1	GCF_001729785.1	d__Bacteria;p__Pseudomonadota;c__Gammaproteobacteria;o__Enterobacterales;f__Enterobacteriaceae;g__Enterobacter;s__Enterobacter hormaechei_C	mobile-1;mobile-3;mobile-7;hormaechei-xiangfangensis-1
1.81294e+06	Enterobacter roggenkampii F1057	1812935	Complete	F1057	2022-01-03T00:00:00Z	PRJNA776551	SAMN22799449	GCA_021347605.1	CP086201,CP086202		Complete	PacBio Sequel	251.0x	HGAP v. AUG-2021	1	1	2	4809110	56.1014	4582	4472	hospital	2021-03	China	China:Shanghai		sample_type:whole prganism	17	1778	GCF_001729805.1	d__Bacteria;p__Pseudomonadota;c__Gammaproteobacteria;o__Enterobacterales;f__Enterobacteriaceae;g__Enterobacter;s__Enterobacter roggenkampii	mobile-10;roggenkampii
GCA_050883545.1	Enterobacter hormaechei subsp. xiangfangensis NY3231	1296536	Complete	NY3231	2025-06-11	PRJNA1191050	SAMN45068473	GCA_050883545.1	SAMN45068473	Academy of Military Medical Sciences	OK	PacBio RSII		ASM5088354v1	1	2	3	4803098	55		4491	catheter	2016	China	China: zhejiang	Homo sapiens		6	-1	GCF_001729785.1	d__Bacteria;p__Pseudomonadota;c__Gammaproteobacteria;o__Enterobacterales;f__Enterobacteriaceae;g__Enterobacter;s__Enterobacter hormaechei_C	mobile-6;hormaechei-xiangfangensis-2
158836	Enterobacter hormaechei strain RIVM_C019072	158836	Complete	RIVM_C019072	2021-03-03T00:00:00Z	PRJNA695145	SAMN17615672	GCA_017161745.1	CP071017,CP071018	National Institute for Public Health and the Environment	Complete	Oxford Nanopore MiniION	30x	Unicycler v. 0.4.4	1	1	2	5052819	54.5934	4903	4709		2019	Netherlands	Netherlands	Homo sapiens	sample_type:Chromosome	1	78	GCF_040096145.1	d__Bacteria;p__Pseudomonadota;c__Gammaproteobacteria;o__Enterobacterales;f__Enterobacteriaceae;g__Enterobacter;s__Enterobacter intestinihominis	mobile-1;hormaechei-hoffmannii-1
158837	Enterobacter hormaechei strain RHBSTW-00916	158836	Complete	RHBSTW-00916	2020-07-27T00:00:00Z	PRJNA605147	SAMN15148743	GCA_013726395.1	CP056132,CP056133,CP056134,CP056135	University of Oxford	Complete	Hybrid: Illumina and OXFORD_NANOPORE	175.125454562702x	Unicycler v. v0.4.7	1	3	4	4849166	55.3623	4705	4529	Freshwater sample from upstream of wastewater treatment plant	2017	United Kingdom	United Kingdom		sample_type:culture;biomaterial_provider:Modernising Medical Microbiology on behalf of the REHAB Consortium, Level 7, John Radcliffe Hospital, Oxford, OX3 9DU, UK	9	-1	GCF_001729785.1	d__Bacteria;p__Pseudomonadota;c__Gammaproteobacteria;o__Enterobacterales;f__Enterobacteriaceae;g__Enterobacter;s__Enterobacter hormaechei_C	hormaechei-oharae
550.488	Enterobacter cloacae strain CAV1311	550	Complete	CAV1311	2015-06-09T00:00:00Z	PRJNA246471	SAMN03733748	GCF_001022015.1	CP011572,CP011569,CP011570,CP011571	University of Oxford	Complete	PacBio	96X	HGAP3 v. 2.2.0	1	3	4	5006987	55.32	4866	4605	Urine/Genitourinary	2011-01	USA	USA:Virginia	Human, Homo sapiens	collected_by:Clinical Microbiology University of Virginia Health System	10	93	GCF_001729785.1	d__Bacteria;p__Pseudomonadota;c__Gammaproteobacteria;o__Enterobacterales;f__Enterobacteriaceae;g__Enterobacter;s__Enterobacter hormaechei_C	mobile-8
2.91263e+06	Enterobacter cloacae complex sp. ECL411	2912629	Complete	ECL411	2022-02-02T00:00:00Z	PRJNA800172	SAMN25233123	GCA_021869665.1	CP091486,CP091487,CP091488,CP091489,CP091490,CP091491		Complete	Oxford Nanopore	100.0x	Unicycler v. 0.4.7	1	5	6	5561019	54.4462	5633	5360	urine	2020-12-13	China	China: Chongqing		sample_type:cell culture	2	97	GCF_040096145.1	d__Bacteria;p__Pseudomonadota;c__Gammaproteobacteria;o__Enterobacterales;f__Enterobacteriaceae;g__Enterobacter;s__Enterobacter intestinihominis	mobile-1;mobile-2;hormaechei-hoffmannii-2
158836	Enterobacter hormaechei strain SH19PTE2	158836	Complete	SH19PTE2	2021-05-04T00:00:00Z	PRJNA724799	SAMN18859124	GCA_018255815.1	CP073771,CP073772,CP073773,CP073774,CP073775,CP073776,CP073777	Yangzhou University	Complete	PacBio	100.0x	SPAdes v. 3.10.0	1	6	7	5178699	54.8811	5144	4962	pig feces	2019	China	China:Shanghai		collected_by:Wang Yan	7	109	GCF_001729785.1	d__Bacteria;p__Pseudomonadota;c__Gammaproteobacteria;o__Enterobacterales;f__Enterobacteriaceae;g__Enterobacter;s__Enterobacter hormaechei_C	mobile-10
550.114	Enterobacter cloacae strain A1137	550	Complete	A1137	2017-06-16T00:00:00Z	PRJNA387717	SAMN07162522	GCA_002197345.1	CP021851	Beijing Institute of Microbiology and Epidemiology	Complete	Illumina MiSeq	188.0x	Newbler v. 3.0	1		1	5090134	55.26	4887		isolated from a clinical multi-drug resistant Enterobacter cloacae				Human, Homo sapiens	biomaterial_provider:Zhe Zhan	14	738	GCF_002939185.1	d__Bacteria;p__Pseudomonadota;c__Gammaproteobacteria;o__Enterobacterales;f__Enterobacteriaceae;g__Enterobacter;s__Enterobacter sichuanensis	mobile-8
1.81294e+06	Enterobacter roggenkampii GD21SC1505	1812935	Complete	GD21SC1505	2022-06-06T00:00:00Z	PRJNA797191	SAMN24967284	GCA_023650875.1	CP091081,CP091082,CP091083,CP091084,CP091085,CP091086		Complete	Illumina HiSeq; Oxford Nanopore MinION	100.0x	Unicycler v. v 0.4.8	1	5	6	4978945	55.7882	4972	4806	farmer market	2021-07	China	China: Guangdong	Environment	sample_type:strain	16	997	GCF_001729805.1	d__Bacteria;p__Pseudomonadota;c__Gammaproteobacteria;o__Enterobacterales;f__Enterobacteriaceae;g__Enterobacter;s__Enterobacter roggenkampii	roggenkampii
299767	Enterobacter ludwigii RHB25-E3-C07	299767	Complete	RHB25-E3-C07	2023-04-13T00:00:00Z	PRJNA605147	SAMN15488591		CP099309			Illumina/Nanopore	159x	Unicycler v. v0.4.4	1	0	1	4700814	54.7847	4466	4359	Pooled sediment sample collected from floor of cattle farm	2017	United Kingdom	United Kingdom		sample_type:culture;biomaterial_provider:Modernising Medical Microbiology on behalf of the REHAB Consortium, Level 7, John Radcliffe Hospital, Oxford, OX3 9DU, UK	32	-1	GCF_001750725.1	d__Bacteria;p__Pseudomonadota;c__Gammaproteobacteria;o__Enterobacterales;f__Enterobacteriaceae;g__Enterobacter;s__Enterobacter ludwigii	ludwigii
69218.5	Enterobacter cancerogenus strain JY65	69218	Complete	JY65	2021-08-18T00:00:00Z	PRJNA753314	SAMN20693820	GCA_019665745.1	CP081105	Northeast Forestry University	Complete	Illumina HiSeq	5.0x	HGAP v. 1.0	1	0	1	4736684	55.7709	4405			2019-01-01	China	China:Harbin	Suaeda salsa	sample_type:tissue sample	28	-1	GCF_019047785.1	d__Bacteria;p__Pseudomonadota;c__Gammaproteobacteria;o__Enterobacterales;f__Enterobacteriaceae;g__Enterobacter;s__Enterobacter cancerogenus	mobile-5;cancerogenous
GCA_051091755.1	Enterobacter hormaechei subsp. xiangfangensis NY14237	1296536	Complete	NY14237	2025-06-26	PRJNA1191044	SAMN45068425	GCA_051091755.1	SAMN45068425	Academy of Military Medical Science	OK	PacBio RSII		ASM5109175v1	1	5	6	4848465	55		4501	sputum	2019	China	China: Guangdong	Homo sapiens		6	-1	GCF_001729785.1	d__Bacteria;p__Pseudomonadota;c__Gammaproteobacteria;o__Enterobacterales;f__Enterobacteriaceae;g__Enterobacter;s__Enterobacter hormaechei_C	mobile-6;hormaechei-xiangfangensis-2
GCA_049102855.2	Enterobacter kobei	208224	Complete		2025-06-10	PRJNA288601	SAMN47173575	GCA_049102855.2	SAMN47173575	Centers for Disease Control and Prevention. Division of Healthcare Quality Promotion	OK	Illumina MiSeq; Oxford Nanopore GridION		ASM4910285v2	1	2	3	4966433	55		4576	urine	2025-02-14	USA	USA	Homo sapiens		13	-1	GCF_001729765.1	d__Bacteria;p__Pseudomonadota;c__Gammaproteobacteria;o__Enterobacterales;f__Enterobacteriaceae;g__Enterobacter;s__Enterobacter kobei	mobile-7;kobei
GCA_030847705.1	Enterobacter hormaechei Ehh_13	158836	Complete	Ehh_13	2023-08-21	PRJNA976530	SAMN35394396	GCA_030847705.1	SAMN35394396	University of Bern	OK	Illumina; Oxford Nanopore		ASM3084770v1	1	2	3	5189844	55		4846	urine	2020-08-17	Switzerland	Switzerland	Homo sapiens		12	-1	GCF_001729785.1	d__Bacteria;p__Pseudomonadota;c__Gammaproteobacteria;o__Enterobacterales;f__Enterobacteriaceae;g__Enterobacter;s__Enterobacter hormaechei_C	mobile-1;mobile-3
208224	Enterobacter kobei SG.H2a	208224	Complete	SG.H2a	2022-09-25T00:00:00Z	PRJNA880756	SAMN30864116	GCA_025398875.1	CP104724,CP104725,CP104726		Complete	Illumina MiSeq; Oxford Nanopore MinION	312.0x	Unicycler v. 0.4.8-beta	1	2	3	4833204	54.9131	4600	4483	Freshwater pond	2019-06-03	China	China: Conghua		sample_type:Pure isolate;collected_by:Simon D. J. Griffin	13	855	GCF_001729765.1	d__Bacteria;p__Pseudomonadota;c__Gammaproteobacteria;o__Enterobacterales;f__Enterobacteriaceae;g__Enterobacter;s__Enterobacter kobei	mobile-10;kobei
1.81294e+06	Enterobacter roggenkampii strain OIPH-N260	1812935	Complete	OIPH-N260	2021-01-05T00:00:00Z	PRJDB10185	SAMD00235761	GCA_016756655.1	AP023447,AP023448,AP023449,AP023450,AP023451	Osaka Institute of Public Health	Complete	Illumina MiSeq; Oxford Nanopore	1117X	Flye v. 2.6	1	4	5	5487998	55.2492	5528	5376	human bile	2019	Japan	Japan:Osaka	Human, Homo sapiens		15	1059	GCF_001729805.1	d__Bacteria;p__Pseudomonadota;c__Gammaproteobacteria;o__Enterobacterales;f__Enterobacteriaceae;g__Enterobacter;s__Enterobacter roggenkampii	mobile-1;mobile-10;mobile-7;roggenkampii
GCA_032301015.1	Enterobacter asburiae FAHZZU5722	61645	Complete	FAHZZU5722	2023-10-03	PRJNA1021037	SAMN37542530	GCA_032301015.1	SAMN37542530	Zhengzhou University	OK	Oxford Nanopore		ASM3230101v1	1	8	9	5035819	55.5		4745		2022-03-04	China	China	Homo sapiens		23	-1	GCF_007035645.1	d__Bacteria;p__Pseudomonadota;c__Gammaproteobacteria;o__Enterobacterales;f__Enterobacteriaceae;g__Enterobacter;s__Enterobacter asburiae_B	mobile-10;mobile-7;asburiae-1
208224	Enterobacter kobei Ek72	208224	Complete	Ek72	2022-05-25T00:00:00Z	PRJNA775676	SAMN22612881	GCA_023547315.1	CP088229,CP088230,CP088231,CP088232		Complete	Oxford Nanopore	110.0x	Unicycler v. v0.4.8	1	3	4	5014089	54.6255	4868	4724	shunt fluid	2018	China	China:Shenzhen	Homo sapiens	collected_by:Yang Ji	13	125	GCF_001729765.1	d__Bacteria;p__Pseudomonadota;c__Gammaproteobacteria;o__Enterobacterales;f__Enterobacteriaceae;g__Enterobacter;s__Enterobacter kobei	mobile-6;mobile-8;kobei
GCA_038627045.2	Enterobacter hormaechei 2024CK-00476	158836	Complete	2024CK-00476	2024-06-02	PRJNA812595	SAMN41094953	GCA_038627045.2	SAMN41094953	Utah Public Health Laboratory Infectious Disease submission group	OK	Illumina MiSeq; Oxford Nanopore GridION		ASM3862704v2	1	2	3	4935672	55		4586	other	2024-03-22	USA	USA	Homo sapiens		4	-1	GCF_040096145.1	d__Bacteria;p__Pseudomonadota;c__Gammaproteobacteria;o__Enterobacterales;f__Enterobacteriaceae;g__Enterobacter;s__Enterobacter intestinihominis	mobile-6;mobile-5;mobile-9
550.225	Enterobacter cloacae strain 339389L	550	Complete	339389L	2019-02-04T00:00:00Z	PRJNA431713	SAMN08398975	GCA_004135955.1	CP026536	University Medical Center Groningen	Complete	Illumina MiSeq; MinION	57.71x	SPAdes v. 3.10.1	1		1	5036275	55.8106	5023	4918	rectum	2014	Netherlands	Netherlands: Groningen	Human, Homo sapiens	collected_by:UMCG	17	232	GCF_001729805.1	d__Bacteria;p__Pseudomonadota;c__Gammaproteobacteria;o__Enterobacterales;f__Enterobacteriaceae;g__Enterobacter;s__Enterobacter roggenkampii	mobile-10;mobile-8;roggenkampii
1.81294e+06	Enterobacter roggenkampii strain ECY546	1812935	Complete	ECY546	2019-02-05T00:00:00Z	PRJNA494999	SAMN10188240	GCA_004138605.1	CP032916,CP032915	Wenzhou Medical University	Complete	PacBio RSII	100.0x	canus v. 1.6	1	1	2	4996659	55.8828	4888	4761	human clinical specimens, and E	2008-10-30	China	China:Wenzhou	Human, Homo sapiens	sample_type:single culture	17	466	GCF_001729805.1	d__Bacteria;p__Pseudomonadota;c__Gammaproteobacteria;o__Enterobacterales;f__Enterobacteriaceae;g__Enterobacter;s__Enterobacter roggenkampii	roggenkampii
GCA_031851395.1	Enterobacter ludwigii 93A:C	299767	Complete	93A:C	2023-09-24	PRJNA1013080	SAMN37298530	GCA_031851395.1	SAMN37298530	CHU Montpellier	OK	Illumina; Oxford Nanopore		ASM3185139v1	1	1	2	5018583	54.5		4646	not applicable	2022-05-31	France	France	Larus michahellis		32	-1	GCF_001750725.1	d__Bacteria;p__Pseudomonadota;c__Gammaproteobacteria;o__Enterobacterales;f__Enterobacteriaceae;g__Enterobacter;s__Enterobacter ludwigii	ludwigii
1.29654e+06	Enterobacter hormaechei subsp. xiangfangensis OSUCZKPC4-140	1296536	Complete	OSUCZKPC4-140	2022-02-23T00:00:00Z	PRJNA686409	SAMN17117771	GCA_022376815.1	CP066553,CP066554,CP066555,CP066556		Complete	PacBio RS	100.0x	Canu v. 1.4	1	3	4	5244071	54.6918	5312	5057	zoo environmental surface	2016	USA	USA: Ohio		sample_type:Genomic DNA	6	171	GCF_001729785.1	d__Bacteria;p__Pseudomonadota;c__Gammaproteobacteria;o__Enterobacterales;f__Enterobacteriaceae;g__Enterobacter;s__Enterobacter hormaechei_C	mobile-1;mobile-2;hormaechei-xiangfangensis-2
GCA_031851455.1	Enterobacter bugandensis 31A:C	881260	Complete	31A:C	2023-09-24	PRJNA1013080	SAMN37298527	GCA_031851455.1	SAMN37298527	CHU Montpellier	OK	Illumina; Oxford Nanopore		ASM3185145v1	1	0	1	4777428	56		4376	not applicable	2022-05-31	France	France	Larus michahellis		31	-1	GCF_900324475.1	d__Bacteria;p__Pseudomonadota;c__Gammaproteobacteria;o__Enterobacterales;f__Enterobacteriaceae;g__Enterobacter;s__Enterobacter bugandensis	bugandensis
158837	Enterobacter hormaechei strain RHBSTW-00140	158836	Complete	RHBSTW-00140	2020-07-24T00:00:00Z	PRJNA605147	SAMN15148511	GCA_013624605.1	CP058128,CP058129,CP058130	University of Oxford	Complete	Hybrid: Illumina and PACBIO_SMRT	117.5130439468x	Unicycler v. v0.4.7	1	2	3	5010945	54.9974	4896	4734	Wastewater influent sample	2017	United Kingdom	United Kingdom		sample_type:culture;biomaterial_provider:Modernising Medical Microbiology on behalf of the REHAB Consortium, Level 7, John Radcliffe Hospital, Oxford, OX3 9DU, UK	3	286	GCF_040096145.1	d__Bacteria;p__Pseudomonadota;c__Gammaproteobacteria;o__Enterobacterales;f__Enterobacteriaceae;g__Enterobacter;s__Enterobacter intestinihominis	hormaechei-hoffmannii-2
GCA_051093635.1	Enterobacter hormaechei NY14259	158836	Complete	NY14259	2025-06-26	PRJNA1191188	SAMN45071082	GCA_051093635.1	SAMN45071082	Academy of Military Medical Science	OK	PacBio RSII		ASM5109363v1	1	4	5	5161618	55		4873	urine	2019	China	China: Hubei	Homo sapiens		10	-1	GCF_001729785.1	d__Bacteria;p__Pseudomonadota;c__Gammaproteobacteria;o__Enterobacterales;f__Enterobacteriaceae;g__Enterobacter;s__Enterobacter hormaechei_C	mobile-3;mobile-10;hormaechei-steigerwaltii-3
550.486	Enterobacter cloacae strain CAV1411	550	Complete	CAV1411	2015-06-09T00:00:00Z	PRJNA246471	SAMN03733769	GCF_001022075.1	CP011581,CP011579,CP011580	University of Oxford	Complete	PacBio	122X	HGAP3 v. 2.2.0	1	2	3	5005065	55.33	4864	4609	Respiratory	2011-06	USA	USA:Virginia	Human, Homo sapiens	collected_by:Clinical Microbiology University of Virginia Health System	10	93	GCF_001729785.1	d__Bacteria;p__Pseudomonadota;c__Gammaproteobacteria;o__Enterobacterales;f__Enterobacteriaceae;g__Enterobacter;s__Enterobacter hormaechei_C	mobile-8
158837	Enterobacter hormaechei strain RHBSTW-00564	158836	Complete	RHBSTW-00564	2020-07-27T00:00:00Z	PRJNA605147	SAMN15148653	GCA_013747035.1	CP056707,CP056708,CP056709,CP056710	University of Oxford	Complete	Hybrid: Illumina and OXFORD_NANOPORE	103.683505864976x	Unicycler v. v0.4.7	1	3	4	4847420	55.5961	4709	4555	Freshwater sample from downstream of wastewater treatment plant	2017	United Kingdom	United Kingdom		sample_type:culture;biomaterial_provider:Modernising Medical Microbiology on behalf of the REHAB Consortium, Level 7, John Radcliffe Hospital, Oxford, OX3 9DU, UK	9	108	GCF_001729785.1	d__Bacteria;p__Pseudomonadota;c__Gammaproteobacteria;o__Enterobacterales;f__Enterobacteriaceae;g__Enterobacter;s__Enterobacter hormaechei_C	hormaechei-oharae
158836	Enterobacter hormaechei E1532	158836	Complete	E1532	2022-12-25T00:00:00Z	PRJNA911934	SAMN32214983		CP114571,CP114572,CP114573,CP114574,CP114575			Illumina; PacBio	230.0x	Unicycler v. 0.4.8	1	4	5	5340421	54.765	5375	5155	Henan	2015	China	China:a teaching hospital in Henan		sample_type:Hydrothorax and ascites	10	93	GCF_001729785.1	d__Bacteria;p__Pseudomonadota;c__Gammaproteobacteria;o__Enterobacterales;f__Enterobacteriaceae;g__Enterobacter;s__Enterobacter hormaechei_C	mobile-1;mobile-6;hormaechei-steigerwaltii-2
550.389	Enterobacter cloacae strain 3143	550	Complete	3143	2022-09-04T00:00:00Z	PRJNA836696	SAMN28174020	GCA_024917615.1	CP103611,CP103612,CP103613	University of Texas MD Anderson Cancer Center		Oxford Nanopore GridION	109x	Flye v. 2.8.3-b1695	1	2	3	5108863	54.7896	4910	4784	blood	2018-10-31	USA	USA: Houston	Homo sapiens	collected_by:MDACC	34	995	GCF_000025565.1	d__Bacteria;p__Pseudomonadota;c__Gammaproteobacteria;o__Enterobacterales;f__Enterobacteriaceae;g__Enterobacter;s__Enterobacter cloacae	mobile-10;mobile-5;cloacae
GCA_050883555.1	Enterobacter asburiae NY3233	61645	Complete	NY3233	2025-06-11	PRJNA1191060	SAMN45068552	GCA_050883555.1	SAMN45068552	Academy of Military Medical Sciences	OK	PacBio RSII		ASM5088355v1	1	2	3	4906128	55.5		4555	catheter	2016	China	China: zhejiang	Homo sapiens		23	-1	GCF_007035645.1	d__Bacteria;p__Pseudomonadota;c__Gammaproteobacteria;o__Enterobacterales;f__Enterobacteriaceae;g__Enterobacter;s__Enterobacter asburiae_B	mobile-7;mobile-6;asburiae-1
GCA_051092825.1	Enterobacter hormaechei subsp. xiangfangensis NY14253	1296536	Complete	NY14253	2025-06-26	PRJNA1191070	SAMN45068636	GCA_051092825.1	SAMN45068636	Academy of Military Medical Science	OK	PacBio RSII		ASM5109282v1	1	5	6	4955778	55		4575	sputum	unknown	China	China: Hubei	Homo sapiens		2	-1	GCF_040096145.1	d__Bacteria;p__Pseudomonadota;c__Gammaproteobacteria;o__Enterobacterales;f__Enterobacteriaceae;g__Enterobacter;s__Enterobacter intestinihominis	mobile-6;hormaechei-hoffmannii-2
GCA_051561185.1	Enterobacter hormaechei CPO278	158836	Complete	CPO278	2025-07-29	PRJNA1287288	SAMN49815533	GCA_051561185.1	SAMN49815533	Monash University	OK	Oxford Nanopore MinION		ASM5156118v1	1	1	2	5112851	55		4724	gastrointestinal	2019-11-12	Australia	Australia:Melbourne	Homo sapiens		10	-1	GCF_001729785.1	d__Bacteria;p__Pseudomonadota;c__Gammaproteobacteria;o__Enterobacterales;f__Enterobacteriaceae;g__Enterobacter;s__Enterobacter hormaechei_C	mobile-1
158837	Enterobacter hormaechei strain Eho-E3	158836	Complete	Eho-E3	2020-12-10T00:00:00Z	PRJNA599404	SAMN13747520	GCA_015910345.1	CP049021,CP049022,CP049023,CP049024,CP049025,CP049026,CP049027	Public Health Ontario	Complete	Oxford Nanopore MiniION	100x	Unicycler v. 0.4.8-BETA	1	6	7	5639918	54.4844	5711	5422	surface water	2015-08-04	Canada	Canada:Ontario		collected_by:Public Health Ontario	10	93	GCF_001729785.1	d__Bacteria;p__Pseudomonadota;c__Gammaproteobacteria;o__Enterobacterales;f__Enterobacteriaceae;g__Enterobacter;s__Enterobacter hormaechei_C	mobile-1;mobile-9;hormaechei-steigerwaltii-2
550.282	Enterobacter cloacae strain RHBSTW-00508	550	Complete	RHBSTW-00508	2020-07-27T00:00:00Z	PRJNA605147	SAMN15148640	GCA_013747975.1	CP056441,CP056442,CP056443,CP056444,CP056445	University of Oxford	Complete	Hybrid: Illumina and OXFORD_NANOPORE	108.888855964456x	Unicycler v. v0.4.7	1	4	5	4859613	55.4962	4723	4551	Wastewater influent sample	2017	United Kingdom	United Kingdom		sample_type:culture;biomaterial_provider:Modernising Medical Microbiology on behalf of the REHAB Consortium, Level 7, John Radcliffe Hospital, Oxford, OX3 9DU, UK	9	108	GCF_001729785.1	d__Bacteria;p__Pseudomonadota;c__Gammaproteobacteria;o__Enterobacterales;f__Enterobacteriaceae;g__Enterobacter;s__Enterobacter hormaechei_C	mobile-8;hormaechei-oharae
GCA_043647335.2	Enterobacter ludwigii 2024CK-01663	299767	Complete	2024CK-01663	2024-12-05	PRJNA288601	SAMN44383937	GCA_043647335.2	SAMN44383937	Centers for Disease Control and Prevention. Division of Healthcare Quality Promotion	OK	Illumina MiSeq; Oxford Nanopore GridION		ASM4364733v2	1	0	1	4860102	54.5		4507	urine	2024-09-28	USA	USA	Homo sapiens		32	-1	GCF_001750725.1	d__Bacteria;p__Pseudomonadota;c__Gammaproteobacteria;o__Enterobacterales;f__Enterobacteriaceae;g__Enterobacter;s__Enterobacter ludwigii	ludwigii
GCA_031378325.2	Enterobacter hormaechei 2023CK-00897	158836	Complete	2023CK-00897	2023-12-20	PRJNA812595	SAMN36728752	GCA_031378325.2	SAMN36728752	Utah Public Health Laboratory Infectious Disease submission group	OK	Oxford Nanopore GridION; Illumina MiSeq		ASM3137832v2	1	5	6	4827036	55.5		4468	Wound/Abscess	2023-06-19	USA	USA	Homo sapiens		5	-1	GCF_001729785.1	d__Bacteria;p__Pseudomonadota;c__Gammaproteobacteria;o__Enterobacterales;f__Enterobacteriaceae;g__Enterobacter;s__Enterobacter hormaechei_C	hormaechei-xiangfangensis-1
2.07171e+06	Enterobacter sichuanensis strain Colony162	2071710	Complete	Colony162	2021-07-27T00:00:00Z	PRJNA668870	SAMN17833489	GCA_019355515.1	CP079935	Ministry of Public Health-Thailand	Complete	Illumina HiSeq	74.812x	idba_ud v. V1.1.3	1	0	1	5033927	56.1293	4838		food		Thailand	Thailand		collected_by:Department of Disease Control, Ministry of Public Health	14	-1	GCF_002939185.1	d__Bacteria;p__Pseudomonadota;c__Gammaproteobacteria;o__Enterobacterales;f__Enterobacteriaceae;g__Enterobacter;s__Enterobacter sichuanensis
1.42134e+06	Enterobacter asburiae L1	1421338	Complete	L1	2014-06-25T00:00:00Z	PRJNA243408	SAMN02716203	GCF_000632395.1	CP007546	University of Malaya	Complete	PacBio RSII SMRT technology	216.24x	De Novo Assembly Method v. unknown	1		1	4561905	56.06	4304	4143	lettuce	2013-04-03	Malaysia	Malaysia			26	720	GCF_001521715.1	d__Bacteria;p__Pseudomonadota;c__Gammaproteobacteria;o__Enterobacterales;f__Enterobacteriaceae;g__Enterobacter;s__Enterobacter asburiae	asburiae-2
158836	Enterobacter hormaechei strain ECC30	158836	Complete	ECC30	2021-08-10T00:00:00Z	PRJNA752244	SAMN20587854	GCA_019537295.1	JAIEUG000000000	Shenzhen People's Hospital	Complete	Oxford Nanopore	110x	Unicycler v. 0.4.8	1	4	5	5043052	54.858	4966	4772	Catheter	2013	China	China: Shenzhen	Homo sapiens	collected_by:Yang Ji	5	418	GCF_001729785.1	d__Bacteria;p__Pseudomonadota;c__Gammaproteobacteria;o__Enterobacterales;f__Enterobacteriaceae;g__Enterobacter;s__Enterobacter hormaechei_C	mobile-1;mobile-2;mobile-6;hormaechei-xiangfangensis-1
1.81294e+06	Enterobacter roggenkampii strain Colony373	1812935	Complete	Colony373	2021-09-16T00:00:00Z	PRJNA668870	SAMN17833484	GCA_020008125.1	CP083253	Ministry of Public Health-Thailand	Complete	Illumina HiSeq	70.94x	idba_ud v. V1.1.3	1	0	1	4785920	56.8877	4155		food		Thailand	Thailand: Loei		collected_by:Department of Disease Control, Ministry of Public Health	17	-1	GCF_001729805.1	d__Bacteria;p__Pseudomonadota;c__Gammaproteobacteria;o__Enterobacterales;f__Enterobacteriaceae;g__Enterobacter;s__Enterobacter roggenkampii
208224	Enterobacter kobei S18_CRE18	208224	Complete	S18_CRE18	2023-01-09T00:00:00Z	PRJNA667445	SAMN16387637		CP075345,CP075346,CP075347			Illumina NextSeq; PacBio Sequel	554x	Unicycler v. v0.4.7	1	2	3	4952602	54.8274	4795	4639	urine, clean catch	2017-07-29	USA	USA: Durham, NC	Homo sapiens	collected_by:Rachel Addison	13	191	GCF_001729765.1	d__Bacteria;p__Pseudomonadota;c__Gammaproteobacteria;o__Enterobacterales;f__Enterobacteriaceae;g__Enterobacter;s__Enterobacter kobei	mobile-8;kobei
301103	Enterobacter hormaechei subsp. oharae strain FDAARGOS_1533 strain Not applicable	301102	Complete	Not applicable	2021-09-23T00:00:00Z	PRJNA231221	SAMN21402700	GCA_020097195.1	CP083613,CP083614,CP083615	US Food and Drug Administration	Complete	Pacbio; Illumina	1403.75x	canu v. 1.8, SPAdes v. 3.14.1	1	2	3	4731597	55.5759	4591	4460			Germany	Germany: Braunschweig		collected_by:DSMZ	9	108	GCF_001729785.1	d__Bacteria;p__Pseudomonadota;c__Gammaproteobacteria;o__Enterobacterales;f__Enterobacteriaceae;g__Enterobacter;s__Enterobacter hormaechei_C	mobile-9;hormaechei-oharae
GCA_030848105.2	Enterobacter hormaechei Ehh_14	158836	Complete	Ehh_14	2023-08-21	PRJNA976530	SAMN35394403	GCA_030848105.2	SAMN35394403	University of Bern	OK	Illumina; Oxford Nanopore		ASM3084810v2	1	2	3	4959588	55		4642	rectal swab	2021-08-20	Switzerland	Switzerland	Homo sapiens		5	-1	GCF_001729785.1	d__Bacteria;p__Pseudomonadota;c__Gammaproteobacteria;o__Enterobacterales;f__Enterobacteriaceae;g__Enterobacter;s__Enterobacter hormaechei_C	mobile-3;mobile-8;hormaechei-xiangfangensis-1
61645.6	Enterobacter asburiae R_A5.MM	61645	Complete	R_A5.MM	2022-08-09T00:00:00Z	PRJNA861833	SAMN29928038	GCA_024599655.1	CP102247		Complete	PacBio Sequel	100X	HGAP v. JAN-2022	1	0	1	4838058	55.9142	4606	4471	Catheter Urine	2020	South Africa	South Africa: Pretoria	Homo sapiens	collected_by:National health Laboratory service	27	-1	GCF_024599655.1	d__Bacteria;p__Pseudomonadota;c__Gammaproteobacteria;o__Enterobacterales;f__Enterobacteriaceae;g__Enterobacter;s__Enterobacter asburiae_D	mobile-5
2.70717e+06	Enterobacter sp. T2	2707174	Complete	T2	2020-02-18T00:00:00Z	PRJNA604930	SAMN14002398	GCA_010692925.1	CP048736,CP048737	Sun Yat-Sen University	Complete	PacBio RS	20.0x	SMTR portal v. latest version	1	1	2	4875820	54.8869	4675	4526	contaminated soil	2017-08-22	China	China: Shenzhen		sample_type:Cell culture	13	-1	GCF_001729765.1	d__Bacteria;p__Pseudomonadota;c__Gammaproteobacteria;o__Enterobacterales;f__Enterobacteriaceae;g__Enterobacter;s__Enterobacter kobei	mobile-9;kobei
GCA_050883695.1	Enterobacter hormaechei subsp. xiangfangensis NY5291	1296536	Complete	NY5291	2025-06-11	PRJNA1191077	SAMN45068987	GCA_050883695.1	SAMN45068987	Academy of Military Medical Sciences	OK	PacBio RSII		ASM5088369v1	1	5	6	5205753	54.5		4840	sputum	2018	China	China: Hebei	Homo sapiens		5	-1	GCF_001729785.1	d__Bacteria;p__Pseudomonadota;c__Gammaproteobacteria;o__Enterobacterales;f__Enterobacteriaceae;g__Enterobacter;s__Enterobacter hormaechei_C	mobile-1;mobile-2;mobile-6;hormaechei-xiangfangensis-1
GCA_041004285.1	Enterobacter hormaechei W139	158836	Complete	W139	2024-08-01	PRJNA1135755	SAMN42440397	GCA_041004285.1	SAMN42440397	Second Affliated Hospital of Kunming Medical University	OK	Oxford Nanopore		W139	1	9	10	5395208	54.5		5087	wound secretion	2019-12	China	China:Kunming	Homo sapiens		4	-1	GCF_040096145.1	d__Bacteria;p__Pseudomonadota;c__Gammaproteobacteria;o__Enterobacterales;f__Enterobacteriaceae;g__Enterobacter;s__Enterobacter intestinihominis	mobile-1;mobile-4;mobile-3;mobile-10;hormaechei-hoffmannii-3
1.29654e+06	Enterobacter hormaechei subsp. xiangfangensis Eh8322_LBHALD	1296536	Complete	Eh8322_LBHALD	2023-07-16T00:00:00Z	PRJNA992103	SAMN36341330		CP129636,CP129637,CP129638			Illumina	70.0x	SPAdes v. 3.15.4	1	2	3	4705594	55.2616	4636	4505	Leg pus	2018-04-21	Senegal	Senegal: Dakar	Homo sapiens	collected_by:Bacteriology laboratory of Aristide Le Dantec National University teaching hospital in Dakar Senegal	7	-1	GCF_001729785.1	d__Bacteria;p__Pseudomonadota;c__Gammaproteobacteria;o__Enterobacterales;f__Enterobacteriaceae;g__Enterobacter;s__Enterobacter hormaechei_C	mobile-4;mobile-3;hormaechei-xiangfangensis-3
2.02792e+06	Enterobacter cloacae complex sp. strain ECL60	2027919	Complete	ECL60	2021-09-15T00:00:00Z	PRJNA757181	SAMN20825299	GCA_019998725.1	CP083234,CP083235,CP083236	Yongchuan Hospital of Chongqing Medical University	Complete	Oxford Nanopore PromethION	500.0x	canu v. 1.6	1	2	3	4954601	54.7947	4826	4650	blood	2017-09-22	China	China: Jiamusi, Heilongjiang Province	Homo sapiens	sample_type:Pure culture	8	528	GCF_001875655.1	d__Bacteria;p__Pseudomonadota;c__Gammaproteobacteria;o__Enterobacterales;f__Enterobacteriaceae;g__Enterobacter;s__Enterobacter hormaechei	mobile-1;mobile-9;hormaechei-hormaechei
158837	Enterobacter hormaechei strain ENCL48212	158836	Complete	ENCL48212	2020-07-29T00:00:00Z	PRJNA647546	SAMN15589925	GCA_013873655.1	CP059414,CP059415,CP059416,CP059413,CP059417	Charles University in Prague	Complete	PacBio Sequel	290.0x	Microbial Assembly v. SMRT Link v.9	1	4	5	5347829	54.8885	5364	5140	urine	2019	Czech Republic	Czech Republic: Tabor	Human, Homo sapiens	collected_by:Nemocnice Tabor	12	106	GCF_001729785.1	d__Bacteria;p__Pseudomonadota;c__Gammaproteobacteria;o__Enterobacterales;f__Enterobacteriaceae;g__Enterobacter;s__Enterobacter hormaechei_C	mobile-1;hormaechei-steigerwaltii-3
158836	Enterobacter hormaechei 683	158836	Complete	683	2022-01-21T00:00:00Z	PRJNA686144	SAMN17107971	GCA_021545705.1	CP068251,CP068252		Complete	Oxford Nanopore	110.0x	Unicycler v. v0.4.8	1	1	2	5394360	54.8698	5335	5101	blood	2019-10	China	China: Guangdong	Homo sapiens	collected_by:Shenzhen People's Hospital	12	175	GCF_001729785.1	d__Bacteria;p__Pseudomonadota;c__Gammaproteobacteria;o__Enterobacterales;f__Enterobacteriaceae;g__Enterobacter;s__Enterobacter hormaechei_C	mobile-1;mobile-5;mobile-9;hormaechei-steigerwaltii-1
GCA_037008725.2	Enterobacter bugandensis 2024CK-00251	881260	Complete	2024CK-00251	2024-04-02	PRJNA812595	SAMN40254327	GCA_037008725.2	SAMN40254327	Utah Public Health Laboratory Infectious Disease submission group	OK	Oxford Nanopore GridION; Illumina MiSeq		ASM3700872v2	1	1	2	4828652	56		4430	urine	2024-02-05	USA	USA	Homo sapiens		30	-1	GCF_900324475.1	d__Bacteria;p__Pseudomonadota;c__Gammaproteobacteria;o__Enterobacterales;f__Enterobacteriaceae;g__Enterobacter;s__Enterobacter bugandensis	bugandensis
1.35403e+06	Enterobacter cloacae P101	1354030	Complete	P101	2013-12-31T00:00:00Z	PRJNA210654	SAMN02641647	GCA_000512375.1	CP006580.1	Washington State University	Complete	PacBio		SMRT Analysis (HGAP) v. 2.0.0	1	0	1	5369929	54.4	5163	5135							32	735	GCF_001750725.1	d__Bacteria;p__Pseudomonadota;c__Gammaproteobacteria;o__Enterobacterales;f__Enterobacteriaceae;g__Enterobacter;s__Enterobacter ludwigii	ludwigii
158837	Enterobacter hormaechei strain UCI161	158836	Complete	UCI161	2020-08-29T00:00:00Z	PRJNA271899	SAMN08148208	GCA_014333275.1	CP060481	Broad Institute	Complete	Illumina	94x	AllPaths v. R48559	1	0	1	4802325	55.3787	4567				USA	USA: CA	Human, Homo sapiens	collected_by:University of California, Irvine	12	50	GCF_001729785.1	d__Bacteria;p__Pseudomonadota;c__Gammaproteobacteria;o__Enterobacterales;f__Enterobacteriaceae;g__Enterobacter;s__Enterobacter hormaechei_C	mobile-8;hormaechei-steigerwaltii-3
2.99611e+06	Enterobacter pseudoroggenkampii SC1	2996112	Complete	SC1	2023-07-04T00:00:00Z	PRJNA987424	SAMN35981010		CP129025			Illumina HiSeq; Oxford Nanopore	750x	Canu v. 1.5	1	0	1	4814123	55.7244	4632	4521	rice leaf	2017-06	China	China:Sichuan,Wenjiang	Rice	sample_type:cell culture	18	644	GCF_026420145.1	d__Bacteria;p__Pseudomonadota;c__Gammaproteobacteria;o__Enterobacterales;f__Enterobacteriaceae;g__Enterobacter;s__Enterobacter pseudoroggenkampii
299768	Enterobacter ludwigii strain I140	299767	Complete	I140	2019-06-24T00:00:00Z	PRJNA548420	SAMN12026966	GCA_006385915.1	CP041062	Shandong Agricultural University	Complete	PacBio	150.0x	CANU v. V1.6	1		1	4719401	54.6564	4522	4406	soil	2011-05-01	China	China:Ningxia Hui Autonomous Region		sample_type:single cell	32	-1	GCF_001750725.1	d__Bacteria;p__Pseudomonadota;c__Gammaproteobacteria;o__Enterobacterales;f__Enterobacteriaceae;g__Enterobacter;s__Enterobacter ludwigii	mobile-5;ludwigii
GCA_052073595.1	Enterobacter hormaechei EH18242023BG	158836	Complete	EH18242023BG	2025-08-17	PRJNA1297658	SAMN50231552	GCA_052073595.1	SAMN50231552	National Center of Infectious and Parasitic Diseases	OK	Oxford Nanopore MinION		ASM5207359v1	1	5	6	5199274	55		4872	human urine	2023-05-29	Bulgaria	Bulgaria: Sofia	Homo sapiens		7	-1	GCF_001729785.1	d__Bacteria;p__Pseudomonadota;c__Gammaproteobacteria;o__Enterobacterales;f__Enterobacteriaceae;g__Enterobacter;s__Enterobacter hormaechei_C	mobile-4;mobile-3;mobile-9;hormaechei-xiangfangensis-3
GCA_047159435.1	Enterobacter asburiae GPC19-245	61645	Complete	GPC19-245	2024-11-20	PRJDB18650	SAMD00818410	GCA_047159435.1	SAMD00818410	Gifu Prefectural Research Institute for Health and Environmental Sciences	OK	MinION; Illumina iSeq		ASM4715943v1	1	1	2	4757522	55.5		4427		2019-09-16	Japan	Japan:Gifu			23	-1	GCF_007035645.1	d__Bacteria;p__Pseudomonadota;c__Gammaproteobacteria;o__Enterobacterales;f__Enterobacteriaceae;g__Enterobacter;s__Enterobacter asburiae_B	asburiae-1
1.81294e+06	Enterobacter roggenkampii ws6-3	1812935	Complete	ws6-3	2023-04-03T00:00:00Z	PRJNA895759	SAMN31523745		CP110532			Illumina NovaSeq; Oxford Nanopore	636.0x	unicycler v. v0.4.8	1	0	1	4692618	56.045	4463	4358	natural water sources close by farm or community	2022-05-01	Thailand	Thailand: Ratchaburi		collected_by:Chulalongkorn University	17	-1	GCF_001729805.1	d__Bacteria;p__Pseudomonadota;c__Gammaproteobacteria;o__Enterobacterales;f__Enterobacteriaceae;g__Enterobacter;s__Enterobacter roggenkampii	roggenkampii
716541	Enterobacter cloacae subsp. cloacae ATCC 13047	716541	Complete	ATCC 13047	2010-04-23T00:00:00Z	PRJNA45793	SAMN02603901	GCA_000025565.1	CP001918,CP001919,CP001920	TEDA School of Biological Sciences and Biotechnology, Nankai University	Complete				1	2	3	5598796	54.6	5297	5518							33	1	GCF_000025565.1	d__Bacteria;p__Pseudomonadota;c__Gammaproteobacteria;o__Enterobacterales;f__Enterobacteriaceae;g__Enterobacter;s__Enterobacter cloacae	mobile-4;mobile-10;cloacae
GCA_035323105.1	Enterobacter ludwigii AG32E	299767	Complete	AG32E	2024-01-09	PRJNA998770	SAMN37144499	GCA_035323105.1	SAMN37144499	Universidad de Leon	OK	Oxford Nanopore GridION		ASM3532310v1	1	1	2	4950365	54.5		4529	Irrigation water	2021-07-06	Spain	Spain: Northwest			32	-1	GCF_001750725.1	d__Bacteria;p__Pseudomonadota;c__Gammaproteobacteria;o__Enterobacterales;f__Enterobacteriaceae;g__Enterobacter;s__Enterobacter ludwigii	ludwigii
550.377	Enterobacter cloacae SD21	550	Complete	SD21	2022-05-04T00:00:00Z	PRJNA816615	SAMN26686306	GCA_023238665.1	CP093914,CP093915,CP093918,CP093917,CP093916		Complete	Illumina NovaSeq; Oxford Nanopore MinION	200x	SPAdes v. v3.15.1.; Unicycler v. 0.4.4	1	4	5	5173446	54.3195	5010	4844		2021-10	China	China: Shandong	Homo sapiens	sample_type:whole organism	34	1718	GCF_000025565.1	d__Bacteria;p__Pseudomonadota;c__Gammaproteobacteria;o__Enterobacterales;f__Enterobacteriaceae;g__Enterobacter;s__Enterobacter cloacae	mobile-1;cloacae
158837	Enterobacter hormaechei strain AKB48	158836	Complete	AKB48	2020-05-05T00:00:00Z	PRJNA492847	SAMN10107915	GCA_012975085.1	CP044335,CP044336,CP044337	National Chung Cheng University	Complete	Oxford Nanopore	40.0x	Unicycler v. 0.4.7	1	2	3	4876334	55.5338	4741	4594	tissue	2014-07-18	Taiwan	Taiwan	Human, Homo sapiens	collected_by:Ching-Lin Shy	12	-1	GCF_001729785.1	d__Bacteria;p__Pseudomonadota;c__Gammaproteobacteria;o__Enterobacterales;f__Enterobacteriaceae;g__Enterobacter;s__Enterobacter hormaechei_C	mobile-2;mobile-3;hormaechei-steigerwaltii-1
158836	Enterobacter hormaechei strain WCHEH020038	158836	Complete	WCHEH020038	2018-08-26T00:00:00Z	PRJNA415108	SAMN08027258	GCA_003428425.1	CP031726,CP031722,CP031723,CP031724,CP031725	West China Hospital, Sichuan University	Complete	Illumina HiSeq; MinION	200.0x	Unicycler v. 0.4.6	1	4	5	5081310	54.8268	5049	4953		2016-11-02	China	China: Sichuan: Chengdu	Human, Homo sapiens	sample_type:Pure Culture	5	418	GCF_001729785.1	d__Bacteria;p__Pseudomonadota;c__Gammaproteobacteria;o__Enterobacterales;f__Enterobacteriaceae;g__Enterobacter;s__Enterobacter hormaechei_C	mobile-1;mobile-2;mobile-6;hormaechei-xiangfangensis-1
158836	Enterobacter hormaechei strain 59732CZ	158836	Complete	59732CZ	2021-11-01T00:00:00Z	PRJNA772913	SAMN22377432	GCA_020695485.1	CP085748,CP085749,CP085750,CP085751,CP085752	Charles University in Prague	Complete	PacBio Sequel	216x	Microbial assembly v. v.1	1	4	5	5010845	55.2983	4954	4799	urine	2020-09	Czech Republic	Czech Republic: South Bohemian Region	Homo sapiens	collected_by:Nemocnice Ceske Budejovice	12	1735	GCF_001729785.1	d__Bacteria;p__Pseudomonadota;c__Gammaproteobacteria;o__Enterobacterales;f__Enterobacteriaceae;g__Enterobacter;s__Enterobacter hormaechei_C	hormaechei-steigerwaltii-3
GCA_040437535.1	Enterobacter hormaechei 273722-3	158836	Complete	273722-3	2024-07-01	PRJNA1120246	SAMN41685802	GCA_040437535.1	SAMN41685802	shandong university	OK	Oxford Nanopore PromethION		ASM4043753v1	1	1	2	4622151	55.5		4231		2023-09-14	China	China:Qingdao	Homo sapiens		7	-1	GCF_001729785.1	d__Bacteria;p__Pseudomonadota;c__Gammaproteobacteria;o__Enterobacterales;f__Enterobacteriaceae;g__Enterobacter;s__Enterobacter hormaechei_C	hormaechei-xiangfangensis-1
158836	Enterobacter hormaechei strain FDAARGOS_1078 strain Not applicable	158836	Complete	Not applicable	2021-01-20T00:00:00Z	PRJNA231221	SAMN16357247	GCA_016725825.1	CP068215	US Food and Drug Administration	Complete	Pacbio; Illumina	768.43x	SMRT v. 7.1.0, HGAP v. 4	1	0	1	5080247	55.3113	4929	4760			Germany	Germany:Langen		collected_by:Paul Ehrlich Institut	12	175	GCF_001729785.1	d__Bacteria;p__Pseudomonadota;c__Gammaproteobacteria;o__Enterobacterales;f__Enterobacteriaceae;g__Enterobacter;s__Enterobacter hormaechei_C	mobile-5;mobile-9;hormaechei-steigerwaltii-1
158836	Enterobacter hormaechei strain RIVM_C017834	158836	Complete	RIVM_C017834	2021-03-03T00:00:00Z	PRJNA695145	SAMN17615671	GCA_017161845.1	CP071019,CP071020	National Institute for Public Health and the Environment	Complete	Oxford Nanopore MiniION	30x	Unicycler v. 0.4.4	1	1	2	5053669	54.5914	4898	4710		2018	Netherlands	Netherlands	Homo sapiens	sample_type:Chromosome	1	78	GCF_040096145.1	d__Bacteria;p__Pseudomonadota;c__Gammaproteobacteria;o__Enterobacterales;f__Enterobacteriaceae;g__Enterobacter;s__Enterobacter intestinihominis	mobile-1;hormaechei-hoffmannii-1
GCA_043965215.1	Enterobacter asburiae ECC-253	61645	Complete	ECC-253	2024-10-28	PRJNA1067818	SAMN39551860	GCA_043965215.1	SAMN39551860	National Health Research Institutes	OK	Oxford Nanopore GridION and Illumina NovaSeq		ASM4396521v1	1	1	2	4717086	56		4401	urine	2022-10-29	Taiwan	Taiwan	Homo sapiens		23	-1	GCF_007035645.1	d__Bacteria;p__Pseudomonadota;c__Gammaproteobacteria;o__Enterobacterales;f__Enterobacteriaceae;g__Enterobacter;s__Enterobacter asburiae_B	mobile-5;asburiae-1
GCA_043969365.1	Enterobacter hormaechei subsp. hoffmannii ECC-134	1812934	Complete	ECC-134	2024-10-28	PRJNA1067818	SAMN39551841	GCA_043969365.1	SAMN39551841	National Health Research Institutes	OK	Oxford Nanopore GridION and Illumina NovaSeq		ASM4396936v1	1	3	4	5124335	55		4791	other	2022-08-31	Taiwan	Taiwan	Homo sapiens		1	-1	GCF_040096145.1	d__Bacteria;p__Pseudomonadota;c__Gammaproteobacteria;o__Enterobacterales;f__Enterobacteriaceae;g__Enterobacter;s__Enterobacter intestinihominis	mobile-2;hormaechei-hoffmannii-1
1.6864e+06	Enterobacter sp. BIDMC100 strain Colony289	1686399	Complete	Colony289	2021-07-28T00:00:00Z	PRJNA668870	SAMN17833503	GCA_019378815.1	CP079997	Ministry of Public Health-Thailand	Complete	Illumina HiSeq	87.69x	idba_ud v. V1.1.3	1	0	1	4546640	56.1683	3922		food		Thailand	Thailand: Bangkok		collected_by:Department of Disease Control, Ministry of Public Health	12	-1	GCF_001729785.1	d__Bacteria;p__Pseudomonadota;c__Gammaproteobacteria;o__Enterobacterales;f__Enterobacteriaceae;g__Enterobacter;s__Enterobacter hormaechei_C
881260	Enterobacter bugandensis strain XL95	881260	Complete	XL95	2021-09-20T00:00:00Z	PRJNA761942	SAMN21366797	GCA_020042625.1	CP083403,CP083404	Nanjing Agricultural University	Complete	Illumina HiSeq; PacBio RS	120.0x	Celera Assembler v. March-2019	1	1	2	4734039	56.0126	4467	4362	cucumber rhizosphere	2018-07-01	China	China:Nanjing		sample_type:cell culture;collected_by:Xinli Sun	31	-1	GCF_900324475.1	d__Bacteria;p__Pseudomonadota;c__Gammaproteobacteria;o__Enterobacterales;f__Enterobacteriaceae;g__Enterobacter;s__Enterobacter bugandensis	mobile-5;bugandensis
1.81294e+06	Enterobacter roggenkampii EOBSR_19	1812935	Complete	EOBSR_19	2023-04-19T00:00:00Z	PRJNA954335	SAMN34139910		CP122401,CP122402			Oxford Nanopore PromethION	314.4x	Canu v. v1.5	1	1	2	4861188	55.9531	4774	4579	liver tissue	2018-05-17	China	China:Tianjin	Osteoglossum bicirrhosum	collected_by:yuerui li	17	-1	GCF_001729805.1	d__Bacteria;p__Pseudomonadota;c__Gammaproteobacteria;o__Enterobacterales;f__Enterobacteriaceae;g__Enterobacter;s__Enterobacter roggenkampii	roggenkampii
1.81294e+06	Enterobacter roggenkampii RHB21-E1-C01	1812935	Complete	RHB21-E1-C01	2023-04-13T00:00:00Z	PRJNA605147	SAMN15488572		CP099308			Illumina/Nanopore	149x	Unicycler v. v0.4.4	1	0	1	4734159	55.9104	4555	4440	Pooled sediment sample collected from floor of cattle farm	2017	United Kingdom	United Kingdom		sample_type:culture;biomaterial_provider:Modernising Medical Microbiology on behalf of the REHAB Consortium, Level 7, John Radcliffe Hospital, Oxford, OX3 9DU, UK	17	1292	GCF_001729805.1	d__Bacteria;p__Pseudomonadota;c__Gammaproteobacteria;o__Enterobacterales;f__Enterobacteriaceae;g__Enterobacter;s__Enterobacter roggenkampii	roggenkampii
158836	Enterobacter hormaechei strain EC49583	158836	Complete	EC49583	2021-03-01T00:00:00Z	PRJNA700516	SAMN16933280	GCA_017114585.1	JAFIQG000000000	Charles University in Prague	Complete	PacBio Sequel	250x	Microbial Assembly v. 1.1	2	3	5	5306834	54.8631	5235	4998	mouth swab	2019-03-15	Czech Republic	Czech Republic: st nad Labem	Homo sapiens	collected_by:Masarykova nemocnice	11	-1	GCF_001729785.1	d__Bacteria;p__Pseudomonadota;c__Gammaproteobacteria;o__Enterobacterales;f__Enterobacteriaceae;g__Enterobacter;s__Enterobacter hormaechei_C	mobile-1;hormaechei-steigerwaltii-4
1.6864e+06	Enterobacter sp. BIDMC93	1686396	Complete	BIDMC93	2015-07-21T00:00:00Z	PRJNA271899	SAMN03280188	GCF_001037805.1	LETL00000000	Broad Institute	Complete	Illumina	135.0x	allpaths v. R48559			1	4701014	55.52	4369	4273		2013			Human, Homo sapiens		12	677	GCF_001729785.1	d__Bacteria;p__Pseudomonadota;c__Gammaproteobacteria;o__Enterobacterales;f__Enterobacteriaceae;g__Enterobacter;s__Enterobacter hormaechei_C	mobile-5
GCA_050871245.1	Enterobacter hormaechei subsp. xiangfangensis NY1526	1296536	Complete	NY1526	2025-06-10	PRJNA1190657	SAMN45051776	GCA_050871245.1	SAMN45051776	Academy of Military Medical Sciences	OK	PacBio RSII		ASM5087124v1	1	4	5	5246848	54.5		4870	sputum	2015	China	China: Guangdong	Homo sapiens		2	-1	GCF_040096145.1	d__Bacteria;p__Pseudomonadota;c__Gammaproteobacteria;o__Enterobacterales;f__Enterobacteriaceae;g__Enterobacter;s__Enterobacter intestinihominis	mobile-1;mobile-6;hormaechei-hoffmannii-2
GCA_008370065.2	Enterobacter hormaechei E11	158836	Complete	E11	2024-06-04	PRJNA559804	SAMN12560201	GCA_008370065.2	SAMN12560201	Max Rubner-Institut	OK	Oxford Nanopore MiniION		ASM837006v2	1	1	2	4859728	55.5		4490	cucumber	2015-05-02	Germany	Germany			12	-1	GCF_001729785.1	d__Bacteria;p__Pseudomonadota;c__Gammaproteobacteria;o__Enterobacterales;f__Enterobacteriaceae;g__Enterobacter;s__Enterobacter hormaechei_C	mobile-10
61645.5	Enterobacter asburiae 5549	61645	Complete	5549	2022-03-15T00:00:00Z	PRJNA813899	SAMN26527994	GCA_022570715.1	CP093154,CP093155,CP093156		Complete	Oxford Nanopore	100.0x	Unicycler v. 0.5.0	1	2	3	5031473	55.4029	4971	4798	urine	2019-06-19	China	China:Yiwu	Homo sapiens	collected_by:Zhu zhiqiang	24	252	GCF_002208095.1	d__Bacteria;p__Pseudomonadota;c__Gammaproteobacteria;o__Enterobacterales;f__Enterobacteriaceae;g__Enterobacter;s__Enterobacter cloacae_M	mobile-10;mobile-9;asburiae-2
GCA_043966825.1	Enterobacter bugandensis ECC-209	881260	Complete	ECC-209	2024-10-28	PRJNA1067818	SAMN39551853	GCA_043966825.1	SAMN39551853	National Health Research Institutes	OK	Oxford Nanopore GridION and Illumina NovaSeq		ASM4396682v1	1	0	1	4819014	56		4406	bile	2022-10-06	Taiwan	Taiwan	Homo sapiens		30	-1	GCF_900324475.1	d__Bacteria;p__Pseudomonadota;c__Gammaproteobacteria;o__Enterobacterales;f__Enterobacteriaceae;g__Enterobacter;s__Enterobacter bugandensis	mobile-5
299767	Enterobacter ludwigii strain D42-sc-1712201	299767	Complete	D42-sc-1712201	2020-06-29T00:00:00Z	PRJNA640151	SAMN15300311	GCA_013375975.1	CP056119		Complete	PacBio Sequel	331.0x	CANU v. 2.0	1	0	1	4875486	54.4953	4703	4533							32	1145	GCF_001750725.1	d__Bacteria;p__Pseudomonadota;c__Gammaproteobacteria;o__Enterobacterales;f__Enterobacteriaceae;g__Enterobacter;s__Enterobacter ludwigii	mobile-5;ludwigii
158836	Enterobacter hormaechei strain Colony254	158836	Complete	Colony254	2021-07-19T00:00:00Z	PRJNA668870	SAMN17833486	GCA_019275015.1	CP078741	Ministry of Public Health-Thailand	Complete	Illumina HiSeq	68.46x	idba_ud v. V1.1.3	1	0	1	4748641	56.1957	4684		food		Thailand	Thailand: Chainat		collected_by:Department of Disease Control, Ministry of Public Health	8	-1	GCF_001875655.1	d__Bacteria;p__Pseudomonadota;c__Gammaproteobacteria;o__Enterobacterales;f__Enterobacteriaceae;g__Enterobacter;s__Enterobacter hormaechei
158836	Enterobacter hormaechei strain 4453	158836	Complete	4453	2022-09-04T00:00:00Z	PRJNA836696	SAMN28174063	GCA_024917635.1	CP103642,CP103643,CP103644	University of Texas MD Anderson Cancer Center		Oxford Nanopore GridION	36x	Flye v. 2.8.3-b1695	1	2	3	4954006	55.0822	4867	4701	blood	2018-07-09	USA	USA: Houston	Homo sapiens	collected_by:MDACC	10	190	GCF_001729785.1	d__Bacteria;p__Pseudomonadota;c__Gammaproteobacteria;o__Enterobacterales;f__Enterobacteriaceae;g__Enterobacter;s__Enterobacter hormaechei_C	mobile-9;hormaechei-steigerwaltii-3
158836	Enterobacter hormaechei strain ECC46	158836	Complete	ECC46	2021-08-10T00:00:00Z	PRJNA752244	SAMN20587856	GCA_019537255.1	JAIEUE000000000	Shenzhen People's Hospital	Complete	Oxford Nanopore	110x	Unicycler v. 0.4.8	1	7	8	5413699	54.7227	5380	5149	urine	2015	China	China: Shenzhen	Homo sapiens	collected_by:Yang Ji	11	133	GCF_001729785.1	d__Bacteria;p__Pseudomonadota;c__Gammaproteobacteria;o__Enterobacterales;f__Enterobacteriaceae;g__Enterobacter;s__Enterobacter hormaechei_C	mobile-1;mobile-6;mobile-9;hormaechei-steigerwaltii-4
208224	Enterobacter kobei C210239	208224	Complete	C210239	2022-05-26T00:00:00Z	PRJNA838260	SAMN28416108	GCA_023558885.1	CP097572		Complete	nanopore MinION	12x	Unicycler v. 0.4.4	1	0	1	4885699	54.8164	4657	4534		2021	China	China: Shandong	Homo sapiens	sample_type:whole organism	13	1001	GCF_001729765.1	d__Bacteria;p__Pseudomonadota;c__Gammaproteobacteria;o__Enterobacterales;f__Enterobacteriaceae;g__Enterobacter;s__Enterobacter kobei	mobile-5;kobei
158836	Enterobacter hormaechei Eh60	158836	Complete	Eh60	2022-05-25T00:00:00Z	PRJNA775673	SAMN22612719	GCA_023547225.1	CP088221,CP088222,CP088223,CP088224,CP088225,CP088226,CP088227,CP088228		Complete	Oxford Nanopore	110.0x	Unicycler v. v0.4.8	1	7	8	5243917	54.3438	5298	5044	bronchial	2017	China	China:Shenzhen	Homo sapiens	collected_by:Yang Ji	7	1643	GCF_001729785.1	d__Bacteria;p__Pseudomonadota;c__Gammaproteobacteria;o__Enterobacterales;f__Enterobacteriaceae;g__Enterobacter;s__Enterobacter hormaechei_C	mobile-1;mobile-6;mobile-5;mobile-8;hormaechei-xiangfangensis-3
208224	Enterobacter kobei strain STN0717-53	208224	Complete	STN0717-53	2020-10-09T00:00:00Z	PRJDB9036	SAMD00195972	GCA_015137465.1	AP022498,AP022499,AP022500,AP022501,AP022502,AP022503,AP022504,AP022505,AP022506,AP022507	Laboratory of Bacterial Genomics, Pathogen Genomics Center, National Institute of Infectious Diseases	Complete	Sequel; NextSeq 500	315x	flye v. 2.5; minimap v. 0.2-r124; racon v.	1	9	10	5400778	54.4334	5321	5179	hospital sewage	2018-07-17	Japan	Japan:Tokyo			13	99	GCF_001729765.1	d__Bacteria;p__Pseudomonadota;c__Gammaproteobacteria;o__Enterobacterales;f__Enterobacteriaceae;g__Enterobacter;s__Enterobacter kobei	mobile-10;mobile-7;kobei
550.114	Enterobacter cloacae strain AR_0050	550	Complete	AR_0050	2017-06-20T00:00:00Z	PRJNA292904	SAMN04014891	GCA_002201815.1	CP021896,CP021897,CP021898,CP021899	Centers for Disease Control and Prevention	Complete	PacBio RSII	238x	HGAP v. 2.3	1	3	4	4989546	54.98	4881	4781							1	78	GCF_040096145.1	d__Bacteria;p__Pseudomonadota;c__Gammaproteobacteria;o__Enterobacterales;f__Enterobacteriaceae;g__Enterobacter;s__Enterobacter intestinihominis	mobile-2;hormaechei-hoffmannii-1
GCA_003964795.2	Enterobacter hormaechei subsp. xiangfangensis WCHEX045001	1296536	Complete	WCHEX045001	2019-09-03	PRJNA415108	SAMN10525000	GCA_003964795.2	SAMN10525000	West China Hospital, Sichuan University	OK	Illumina HiSeq; Oxford Nanopore MiniION		ASM396479v2	1	3	4	4864731	55		4544	blood	2018-01	China	China: Chengdu, Sichuan	Homo sapiens		6	-1	GCF_001729785.1	d__Bacteria;p__Pseudomonadota;c__Gammaproteobacteria;o__Enterobacterales;f__Enterobacteriaceae;g__Enterobacter;s__Enterobacter hormaechei_C	hormaechei-xiangfangensis-2
158836	Enterobacter hormaechei RHB45-SO-C08	158836	Complete	RHB45-SO-C08	2023-04-13T00:00:00Z	PRJNA605147	SAMN15488704		CP099323,CP099324			Illumina/Nanopore	137x	Unicycler v. v0.4.4	1	1	2	4538372	55.3858	4267	4174	Pooled soil sample collected from floor of poultry farm	2017	United Kingdom	United Kingdom		sample_type:culture;biomaterial_provider:Modernising Medical Microbiology on behalf of the REHAB Consortium, Level 7, John Radcliffe Hospital, Oxford, OX3 9DU, UK	4	327	GCF_040096145.1	d__Bacteria;p__Pseudomonadota;c__Gammaproteobacteria;o__Enterobacterales;f__Enterobacteriaceae;g__Enterobacter;s__Enterobacter intestinihominis	hormaechei-hoffmannii-3
GCA_030847685.1	Enterobacter hormaechei 21KM1072	158836	Complete	21KM1072	2023-08-21	PRJNA976530	SAMN35394398	GCA_030847685.1	SAMN35394398	University of Bern	OK	Illumina; Oxford Nanopore		ASM3084768v1	1	3	4	5092281	55		4736	septic exudate abcess	2021-05-10	Switzerland	Switzerland	Dog		5	-1	GCF_001729785.1	d__Bacteria;p__Pseudomonadota;c__Gammaproteobacteria;o__Enterobacterales;f__Enterobacteriaceae;g__Enterobacter;s__Enterobacter hormaechei_C	mobile-1;mobile-3;hormaechei-xiangfangensis-1
GCA_051090725.1	Enterobacter hormaechei subsp. xiangfangensis NY5818	1296536	Complete	NY5818	2025-06-26	PRJNA1190652	SAMN45051754	GCA_051090725.1	SAMN45051754	Academy of Military Medical Science	OK	PacBio RSII		ASM5109072v1	1	5	6	5237273	54.5		4925	sputum	2018	China	China: Hunan	Homo sapiens		5	-1	GCF_001729785.1	d__Bacteria;p__Pseudomonadota;c__Gammaproteobacteria;o__Enterobacterales;f__Enterobacteriaceae;g__Enterobacter;s__Enterobacter hormaechei_C	mobile-1;mobile-2;mobile-6;hormaechei-xiangfangensis-1
2.05191e+06	Enterobacter sp. CRENT-193	2051905	Complete	CRENT-193	2017-11-20T00:00:00Z	PRJNA416193	SAMN07944244		CP024812,CP024813,CP024814			PacBio	565x	RS HGAP v. 3	1	2	3	5196641	54.7315	5215	5098	wound	2013	South Korea	South Korea: Seoul	Homo sapiens	collected_by:KCDC	5	114	GCF_001729785.1	d__Bacteria;p__Pseudomonadota;c__Gammaproteobacteria;o__Enterobacterales;f__Enterobacteriaceae;g__Enterobacter;s__Enterobacter hormaechei_C	mobile-1;mobile-6;hormaechei-xiangfangensis-1
1.81294e+06	Enterobacter roggenkampii strain RHBSTW-00695	1812935	Complete	RHBSTW-00695	2020-07-27T00:00:00Z	PRJNA605147	SAMN15148685	GCA_013733395.1	CP056168,CP056169,CP056170,CP056171,CP056172,CP056173	University of Oxford	Complete	Hybrid: Illumina and OXFORD_NANOPORE	93.5654070765511x	Unicycler v. v0.4.7	1	5	6	5009672	55.7646	4964	4802	Wastewater effluent sample	2017	United Kingdom	United Kingdom		sample_type:culture;biomaterial_provider:Modernising Medical Microbiology on behalf of the REHAB Consortium, Level 7, John Radcliffe Hospital, Oxford, OX3 9DU, UK	16	-1	GCF_001729805.1	d__Bacteria;p__Pseudomonadota;c__Gammaproteobacteria;o__Enterobacterales;f__Enterobacteriaceae;g__Enterobacter;s__Enterobacter roggenkampii	mobile-10;roggenkampii
GCA_043967505.1	Enterobacter bugandensis ECC-190	881260	Complete	ECC-190	2024-10-28	PRJNA1067818	SAMN39551851	GCA_043967505.1	SAMN39551851	National Health Research Institutes	OK	Oxford Nanopore GridION and Illumina NovaSeq		ASM4396750v1	1	0	1	4757349	56		4404	wound	2022-09-27	Taiwan	Taiwan	Homo sapiens		31	-1	GCF_900324475.1	d__Bacteria;p__Pseudomonadota;c__Gammaproteobacteria;o__Enterobacterales;f__Enterobacteriaceae;g__Enterobacter;s__Enterobacter bugandensis	mobile-5;bugandensis
158836	Enterobacter hormaechei strain 49589CZ	158836	Complete	49589CZ	2021-11-01T00:00:00Z	PRJNA772913	SAMN22377414	GCA_020695685.1	CP085767,CP085768,CP085769,CP085770,CP085771,CP085772,CP085773	Charles University in Prague	Complete	PacBio Sequel	468x	Microbial assembly v. v.1	1	6	7	5217738	54.8684	5219	4961	Decubitus swab	2019-03	Czech Republic	Czech Republic: Prague	Homo sapiens	collected_by:Fakultni nemocnice Kralovske Vinohrady	9	108	GCF_001729785.1	d__Bacteria;p__Pseudomonadota;c__Gammaproteobacteria;o__Enterobacterales;f__Enterobacteriaceae;g__Enterobacter;s__Enterobacter hormaechei_C	mobile-1;mobile-8;hormaechei-oharae
1.29654e+06	Enterobacter hormaechei subsp. xiangfangensis strain Ec61	1296536	Complete	Ec61	2020-10-26T00:00:00Z	PRJNA630224	SAMN14828832	GCA_014931695.1	CP053103,CP053104,CP053105,CP053106	Universidade Federal de Sao Paulo	Complete	Illumina MiSeq; Oxford Nanopore MiniION	120.0x	Unicycler v. v0.4.0	1	3	4	5123505	55.1613	5045	4840	Transtracheal aspirate	2014-01-05	Brazil	Brazil: Sao Paulo	Human, Homo sapiens	sample_type:Pure culture one microbial species	7	451	GCF_001729785.1	d__Bacteria;p__Pseudomonadota;c__Gammaproteobacteria;o__Enterobacterales;f__Enterobacteriaceae;g__Enterobacter;s__Enterobacter hormaechei_C	mobile-10;mobile-5;mobile-9;hormaechei-xiangfangensis-3
1.81294e+06	Enterobacter roggenkampii strain FDAARGOS 1430 strain Not applicable	1812935	Complete	Not applicable	2021-06-28T00:00:00Z	PRJNA231221	SAMN16357572	GCA_019047025.1	CP077407,CP077408,CP077409	US Food and Drug Administration	Complete	Pacbio; Illumina	1430.35x	SMRT v. 9.0.0, HGAP v. 4.0	1	2	3	4917276	56.0324	4713	4538			Germany	Germany: Braunschweig		collected_by:DSMZ	17	905	GCF_001729805.1	d__Bacteria;p__Pseudomonadota;c__Gammaproteobacteria;o__Enterobacterales;f__Enterobacteriaceae;g__Enterobacter;s__Enterobacter roggenkampii	roggenkampii
GCA_035594185.1	Enterobacter hormaechei EB3_SW1_43.22_ST134	158836	Complete	EB3_SW1_43.22_ST134	2024-01-11	PRJNA1010831	SAMN38771721	GCA_035594185.1	SAMN38771721	United Kingdom Health Security Agency	OK	Oxford Nanopore MinION		ASM3559418v1	1	1	2	5231879	55		4856	feces	2022-10-19	United Kingdom	United Kingdom: England	Homo sapiens		12	-1	GCF_001729785.1	d__Bacteria;p__Pseudomonadota;c__Gammaproteobacteria;o__Enterobacterales;f__Enterobacteriaceae;g__Enterobacter;s__Enterobacter hormaechei_C	mobile-8;hormaechei-steigerwaltii-3
158837	Enterobacter hormaechei strain STN0717-64	158836	Complete	STN0717-64	2020-10-09T00:00:00Z	PRJDB9036	SAMD00195982	GCA_015137995.1	AP022510,AP022511,AP022512	Laboratory of Bacterial Genomics, Pathogen Genomics Center, National Institute of Infectious Diseases	Complete	Sequel; NextSeq 500	320x	flye v. 2.5; minimap v. 0.2-r124; racon v.	1	2	3	5274269	54.9054	5109	4945	hospital sewage	2018-07-17	Japan	Japan:Tokyo			11	133	GCF_001729785.1	d__Bacteria;p__Pseudomonadota;c__Gammaproteobacteria;o__Enterobacterales;f__Enterobacteriaceae;g__Enterobacter;s__Enterobacter hormaechei_C	mobile-1;mobile-8;hormaechei-steigerwaltii-4
GCA_039906065.1	Enterobacter hormaechei YY1	158836	Complete	YY1	2024-05-29	PRJNA1114384	SAMN41483274	GCA_039906065.1	SAMN41483274	Chinese Center for Disease Control and Prevention	OK	PacBio RSII		ASM3990606v1	1	1	2	5029295	55		4716	secretion	2018-07	China	China	Homo sapiens		12	-1	GCF_001729785.1	d__Bacteria;p__Pseudomonadota;c__Gammaproteobacteria;o__Enterobacterales;f__Enterobacteriaceae;g__Enterobacter;s__Enterobacter hormaechei_C	mobile-1
GCA_051093565.1	Enterobacter hormaechei subsp. xiangfangensis NY14256	1296536	Complete	NY14256	2025-06-26	PRJNA1191186	SAMN45070675	GCA_051093565.1	SAMN45070675	Academy of Military Medical Science	OK	PacBio RSII		ASM5109356v1	1	4	5	4980886	55		4580	Bronchofiberscope	2019	China	China: Hubei	Homo sapiens		2	-1	GCF_040096145.1	d__Bacteria;p__Pseudomonadota;c__Gammaproteobacteria;o__Enterobacterales;f__Enterobacteriaceae;g__Enterobacter;s__Enterobacter intestinihominis	mobile-6;hormaechei-hoffmannii-2
GCA_032202685.1	Enterobacter hormaechei Ehh_7	158836	Complete	Ehh_7	2023-08-21	PRJNA976530	SAMN35394390	GCA_032202685.1	SAMN35394390	University of Bern	OK	Illumina; Oxford Nanopore		ASM3220268v1	1	10	11	5242452	55.5		4899	urine	2019-12-07	Switzerland	Switzerland	Homo sapiens		12	91	GCF_001729785.1	d__Bacteria;p__Pseudomonadota;c__Gammaproteobacteria;o__Enterobacterales;f__Enterobacteriaceae;g__Enterobacter;s__Enterobacter hormaechei_C	mobile-3;mobile-8;hormaechei-steigerwaltii-1
1.29654e+06	Enterobacter hormaechei subsp. xiangfangensis CNCI 7	1296536	Complete	CNCI 7	2023-05-22T00:00:00Z	PRJNA721536	SAMN26810699		CP112980,CP112981			Oxford Nanopore MinION; Illumina NovaSeq	250.0x	Unicycler v. v0.4.8	1	1	2	4981346	54.8212	4889	4690	blood	2021-11-23	India	India:Kolkata	Homo sapiens	collected_by:ICMR-NICED	7	1518	GCF_001729785.1	d__Bacteria;p__Pseudomonadota;c__Gammaproteobacteria;o__Enterobacterales;f__Enterobacteriaceae;g__Enterobacter;s__Enterobacter hormaechei_C	mobile-1;mobile-9;hormaechei-xiangfangensis-3
158837	Enterobacter hormaechei strain RHBSTW-00217	158836	Complete	RHBSTW-00217	2020-07-27T00:00:00Z	PRJNA605147	SAMN15148546	GCA_013743755.1	CP056747,CP056748,CP056749,CP056750	University of Oxford	Complete	Hybrid: Illumina and OXFORD_NANOPORE	103.499277906647x	Unicycler v. v0.4.7	1	3	4	4808935	55.5791	4623	4461	Wastewater influent sample	2017	United Kingdom	United Kingdom		sample_type:culture;biomaterial_provider:Modernising Medical Microbiology on behalf of the REHAB Consortium, Level 7, John Radcliffe Hospital, Oxford, OX3 9DU, UK	9	108	GCF_001729785.1	d__Bacteria;p__Pseudomonadota;c__Gammaproteobacteria;o__Enterobacterales;f__Enterobacteriaceae;g__Enterobacter;s__Enterobacter hormaechei_C	mobile-8;hormaechei-oharae
158836	Enterobacter hormaechei 2022CK-00453	158836	Complete	2022CK-00453	2022-09-25T00:00:00Z	PRJNA812595	SAMN30655620	GCA_025398715.1	CP104691,CP104692,CP104693		Complete	Oxford Nanopore GridION; Illumina MiSeq	68.0x	Flye v. 2.9; Medaka v. 1.6.1	1	2	3	4878836	55.5051	4744	4609		2022-08-05	USA	USA	Homo sapiens		12	1015	GCF_001729785.1	d__Bacteria;p__Pseudomonadota;c__Gammaproteobacteria;o__Enterobacterales;f__Enterobacteriaceae;g__Enterobacter;s__Enterobacter hormaechei_C	mobile-10;mobile-9;hormaechei-steigerwaltii-3
GCA_031851495.1	Enterobacter asburiae 30A:C	61645	Complete	30A:C	2023-09-24	PRJNA1013080	SAMN37298525	GCA_031851495.1	SAMN37298525	CHU Montpellier	OK	Illumina; Oxford Nanopore		ASM3185149v1	1	0	1	4763834	56		4352	not applicable	2022-05-31	France	France	Larus michahellis		27	-1	GCF_024599655.1	d__Bacteria;p__Pseudomonadota;c__Gammaproteobacteria;o__Enterobacterales;f__Enterobacteriaceae;g__Enterobacter;s__Enterobacter asburiae_D
2.85049e+06	Enterobacter cloacae complex sp. ECL78	2850492	Complete	ECL78	2021-06-29T00:00:00Z	PRJNA737181	SAMN19770947	GCA_019056615.1	CP077660	Yongchuan Hospital of Chongqing Medical University	Complete	Illumina; Oxford Nanopore	1008.0x	canu v. 1.6	1	0	1	4770506	55.3743	4597		bile	2018-09-23	China	China:Yongchuan District,Chongqing		sample_type:metagenomic assembly	5	-1	GCF_001729785.1	d__Bacteria;p__Pseudomonadota;c__Gammaproteobacteria;o__Enterobacterales;f__Enterobacteriaceae;g__Enterobacter;s__Enterobacter hormaechei_C	hormaechei-xiangfangensis-1
550.244	Enterobacter cloacae strain 4928STDY7071342	550	Complete	4928STDY7071342	2019-07-09T00:00:00Z	PRJEB22252	SAMEA104567452	GCA_902164655.1	LR607337	SC	Complete				1		1	5063609	54.9926	4760		faecal	2018	United Kingdom	United Kingdom	Human, Homo sapiens		4	145	GCF_040096145.1	d__Bacteria;p__Pseudomonadota;c__Gammaproteobacteria;o__Enterobacterales;f__Enterobacteriaceae;g__Enterobacter;s__Enterobacter intestinihominis	mobile-10;mobile-9;hormaechei-hoffmannii-3
158836	Enterobacter hormaechei strain SCEH020042	158836	Complete	SCEH020042	2018-04-16T00:00:00Z	PRJNA415108	SAMN08027257	GCA_003051945.1	CP028538,CP028536,CP028537	West China Hospital, Sichuan University	Complete	Illumina HiSeq; MinION	200.0x	Unicycler v. 0.4.4	1	2	3	5149980	54.5756	5139	5008		2016-10-10	China	China: Sichuan	Human, Homo sapiens	sample_type:Pure Culture	4	145	GCF_040096145.1	d__Bacteria;p__Pseudomonadota;c__Gammaproteobacteria;o__Enterobacterales;f__Enterobacteriaceae;g__Enterobacter;s__Enterobacter intestinihominis	mobile-1;mobile-6;hormaechei-hoffmannii-3
1.97757e+06	Enterobacter sp. Crenshaw	1977566	Complete	Crenshaw	2022-08-24T00:00:00Z	PRJNA381809	SAMN30351667	GCA_024734705.1	CP102932		Complete	Oxford Nanopore MinION	800.0x	Flye v. 2.9	1	0	1	4632138	56.0387	4387	4297	brown patch in grass	2016-12-12	USA	USA: Kansas	Rhizoctonia solani	sample_type:Culture	23	657	GCF_007035645.1	d__Bacteria;p__Pseudomonadota;c__Gammaproteobacteria;o__Enterobacterales;f__Enterobacteriaceae;g__Enterobacter;s__Enterobacter asburiae_B	mobile-5;asburiae-1
GCA_043973385.1	Enterobacter hormaechei subsp. xiangfangensis ECC-039	1296536	Complete	ECC-039	2024-10-28	PRJNA1067818	SAMN39551824	GCA_043973385.1	SAMN39551824	National Health Research Institutes	OK	Oxford Nanopore GridION and Illumina NovaSeq		ASM4397338v1	1	0	1	4632983	55.5		4285	blood	2022-07-14	Taiwan	Taiwan	Homo sapiens		5	-1	GCF_001729785.1	d__Bacteria;p__Pseudomonadota;c__Gammaproteobacteria;o__Enterobacterales;f__Enterobacteriaceae;g__Enterobacter;s__Enterobacter hormaechei_C	mobile-5;hormaechei-xiangfangensis-1
158837	Enterobacter hormaechei strain ZHH	158836	Complete	ZHH	2020-08-09T00:00:00Z	PRJNA648784	SAMN15648651	GCA_014117285.1	CP059711,CP059712,CP059713,CP059714,CP059715,CP059716	Sir Run Run Shaw Hospital, School of Medicine, Zhejiang University	Complete	Oxford Nanopore MiniION	200.0x	Unicycler v. 0.4.0	1	5	6	5415820	54.5098	5449	5187	blood	2019-08-08	China	China: Hangzhou	Human, Homo sapiens	collected_by:Xu Qian	2	97	GCF_040096145.1	d__Bacteria;p__Pseudomonadota;c__Gammaproteobacteria;o__Enterobacterales;f__Enterobacteriaceae;g__Enterobacter;s__Enterobacter intestinihominis	mobile-1;mobile-6;mobile-9;hormaechei-hoffmannii-2
550.383	Enterobacter cloacae EFN743	550	Complete	EFN743	2022-06-27T00:00:00Z	PRJNA473419	SAMN26208495	GCA_023920605.1	CP092635,CP092637,CP092638,CP092636		Complete	Illumina MiniSeq; Oxford Nanopore	159.0x	Unicycler hybrid assembly v. 0.4.8	1	3	4	5407505	54.5774	5285	5117	urine	2019	Ghana	Ghana	Homo sapiens	collected_by:ENRH_Hospital staff	34	456	GCF_000025565.1	d__Bacteria;p__Pseudomonadota;c__Gammaproteobacteria;o__Enterobacterales;f__Enterobacteriaceae;g__Enterobacter;s__Enterobacter cloacae	mobile-6;mobile-8;cloacae
158837	Enterobacter hormaechei strain RHBSTW-00844	158836	Complete	RHBSTW-00844	2020-07-27T00:00:00Z	PRJNA605147	SAMN15148712	GCA_013731155.1	CP056155,CP056156,CP056157,CP056158	University of Oxford	Complete	Hybrid: Illumina and OXFORD_NANOPORE	172.815471028129x	Unicycler v. v0.4.7	1	3	4	4888880	55.4162	4800	4612	Wastewater influent sample	2017	United Kingdom	United Kingdom		sample_type:culture;biomaterial_provider:Modernising Medical Microbiology on behalf of the REHAB Consortium, Level 7, John Radcliffe Hospital, Oxford, OX3 9DU, UK	9	108	GCF_001729785.1	d__Bacteria;p__Pseudomonadota;c__Gammaproteobacteria;o__Enterobacterales;f__Enterobacteriaceae;g__Enterobacter;s__Enterobacter hormaechei_C	mobile-9;hormaechei-oharae
GCA_049187015.1	Enterobacter sp. JS8-1 JS8-1	3411633	Complete	JS8-1	2025-03-31	PRJNA1240945	SAMN47543791	GCA_049187015.1	SAMN47543791	Henan Engineering Research Center of Industrial Enzymes	OK	PacBio		ASM4918701v1	1	2	3	5125057	55.5		4722		2019-10-30	China	China: Yunnan			20	-1	GCF_000211415.1	d__Bacteria;p__Pseudomonadota;c__Gammaproteobacteria;o__Enterobacterales;f__Enterobacteriaceae;g__Enterobacter;s__Enterobacter mori	mobile-10;mori
550.152	Enterobacter cloacae ECNIH5	550	Complete	ECNIH5	2014-11-17T00:00:00Z	PRJNA251385	SAMN02821151	GCA_000784905.1	CP009854.1,CP009857.1,CP009856.1,CP009855.1,CP009858.1	NIH	Complete	PacBio RSII		SMRT Portal v. 2.0	1	4	5	4927441	55.04	4585	4495	sink drain	2011	USA	United States			2	97	GCF_040096145.1	d__Bacteria;p__Pseudomonadota;c__Gammaproteobacteria;o__Enterobacterales;f__Enterobacteriaceae;g__Enterobacter;s__Enterobacter intestinihominis	mobile-3;hormaechei-hoffmannii-2
GCA_038727575.1	Enterobacter asburiae GDFQ9D152	61645	Complete	GDFQ9D152	2024-04-29	PRJNA879875	SAMN30881388	GCA_038727575.1	SAMN30881388	South China Agricultural University	OK	PacBio		ASM3872757v1	1	3	4	4706476	56		4327							25	-1	GCF_002208095.1	d__Bacteria;p__Pseudomonadota;c__Gammaproteobacteria;o__Enterobacterales;f__Enterobacteriaceae;g__Enterobacter;s__Enterobacter cloacae_M	asburiae-2
158837	Enterobacter hormaechei strain CEent1	158836	Complete	CEent1	2020-08-07T00:00:00Z	PRJNA624308	SAMN14598237	GCA_014109705.1	CP058553		Complete	PACBIO	250x	masurca v. 3.3.4	1	0	1	4803493	55.3047	4606	4481	Mesocom	2013	USA	USA: Berkley, California	Caenorhabditis elegans	sample_type:cell culture;biomaterial_provider:Shapira Lab;collected_by:Maureen Berg;identified_by:Michael Shapira	7	-1	GCF_001729785.1	d__Bacteria;p__Pseudomonadota;c__Gammaproteobacteria;o__Enterobacterales;f__Enterobacteriaceae;g__Enterobacter;s__Enterobacter hormaechei_C	mobile-5;hormaechei-xiangfangensis-3
61645.5	Enterobacter asburiae AR2284-yvys	61645	Complete	AR2284-yvys	2022-04-18T00:00:00Z	PRJNA762162	SAMN21379553	GCA_023023145.1	CP083830,CP083831,CP083832,CP083833		Complete	Oxford Nanopore MinION	10x	Unicycler v. v0.4.8	1	3	4	5379346	54.9498	5388	5160	sputum	2019-07	China	China	Homo sapiens	collected_by:Yushan Cui	24	252	GCF_002208095.1	d__Bacteria;p__Pseudomonadota;c__Gammaproteobacteria;o__Enterobacterales;f__Enterobacteriaceae;g__Enterobacter;s__Enterobacter cloacae_M	mobile-1;mobile-10;asburiae-2
GCA_050883155.1	Enterobacter hormaechei NY3181	158836	Complete	NY3181	2025-06-11	PRJNA1191043	SAMN45068422	GCA_050883155.1	SAMN45068422	Academy of Military Medical Sciences	OK	PacBio RSII		ASM5088315v1	1	5	6	5394853	54.5		5187	sputum	2016	China	China: zhejiang	Homo sapiens		10	-1	GCF_001729785.1	d__Bacteria;p__Pseudomonadota;c__Gammaproteobacteria;o__Enterobacterales;f__Enterobacteriaceae;g__Enterobacter;s__Enterobacter hormaechei_C	mobile-5;hormaechei-steigerwaltii-2
GCA_045278755.1	Enterobacter kobei EK1918	208224	Complete	EK1918	2024-10-08	PRJNA1000268	SAMN36766155	GCA_045278755.1	SAMN36766155	Shanghai Municipal Center for Disease Control and Prevention	OK	Illumina HiSeq		ASM4527875v1	1	0	1	4714241	55		4362	food	2019	China	China:Shanghai			13	-1	GCF_001729765.1	d__Bacteria;p__Pseudomonadota;c__Gammaproteobacteria;o__Enterobacterales;f__Enterobacteriaceae;g__Enterobacter;s__Enterobacter kobei	mobile-7;kobei
550.391	Enterobacter cloacae 2022CK-00409	550	Complete	2022CK-00409	2022-09-27T00:00:00Z	PRJNA812595	SAMN29981189	GCA_025426135.1	CP104836,CP104837,CP104838,CP104839,CP104840,CP104841,CP104842		Complete	Oxford Nanopore GridION; Illumina MiSeq	126.0x	Flye v. 2.9; Medaka v. 1.6.1	1	6	7	5786228	54.4858	5963	5692	other	2022-06-28	USA	USA	Homo sapiens		34	837	GCF_000025565.1	d__Bacteria;p__Pseudomonadota;c__Gammaproteobacteria;o__Enterobacterales;f__Enterobacteriaceae;g__Enterobacter;s__Enterobacter cloacae	mobile-10;mobile-7;cloacae
881261	Enterobacter bugandensis strain FDAARGOS 1427 strain Not applicable	881260	Complete	Not applicable	2021-06-28T00:00:00Z	PRJNA231221	SAMN16357569	GCA_019046905.1	CP077206,CP077207,CP077208	US Food and Drug Administration	Complete	Pacbio; Illumina	1228.03x	canu v. 2.1.1	1	2	3	5037689	55.434	4852	4702			Germany	Germany: Braunschweig		collected_by:DSMZ	31	495	GCF_900324475.1	d__Bacteria;p__Pseudomonadota;c__Gammaproteobacteria;o__Enterobacterales;f__Enterobacteriaceae;g__Enterobacter;s__Enterobacter bugandensis	mobile-1;mobile-5;bugandensis
GCA_040735515.1	Enterobacter hormaechei 19Y000373	158836	Complete	19Y000373	2024-07-16	PRJNA1034027	SAMN38049408	GCA_040735515.1	SAMN38049408	Nottingham Trent University	OK	Illumina MiSeq; Oxford Nanopore MinION		ASM4073551v1	1	2	3	5203737	54.5		4815	catheter	2019	United Kingdom	United Kingdom: Nottingham	Homo sapiens		7	-1	GCF_001729785.1	d__Bacteria;p__Pseudomonadota;c__Gammaproteobacteria;o__Enterobacterales;f__Enterobacteriaceae;g__Enterobacter;s__Enterobacter hormaechei_C	mobile-1;mobile-10;mobile-5;mobile-9;hormaechei-xiangfangensis-3
550.388	Enterobacter cloacae strain CAV1669	550	Complete	CAV1669	2015-06-09T00:00:00Z	PRJNA246471	SAMN03733830	GCF_001022255.1	CP011650,CP011648,CP011649	University of Oxford	Complete	PacBio	102X	HGAP3 v. 2.2.0	1	2	3	4973529	55.39	4837	4580	Perirectal	2012-08	USA	USA:Virginia	Human, Homo sapiens	collected_by:Clinical Microbiology University of Virginia Health System	10	93	GCF_001729785.1	d__Bacteria;p__Pseudomonadota;c__Gammaproteobacteria;o__Enterobacterales;f__Enterobacteriaceae;g__Enterobacter;s__Enterobacter hormaechei_C	mobile-8
GCA_043968025.1	Enterobacter hormaechei subsp. hoffmannii ECC-179	1812934	Complete	ECC-179	2024-10-28	PRJNA1067818	SAMN39551847	GCA_043968025.1	SAMN39551847	National Health Research Institutes	OK	Oxford Nanopore GridION and Illumina NovaSeq		ASM4396802v1	1	3	4	5126112	55		4787	other	2022-09-22	Taiwan	Taiwan	Homo sapiens		1	-1	GCF_040096145.1	d__Bacteria;p__Pseudomonadota;c__Gammaproteobacteria;o__Enterobacterales;f__Enterobacteriaceae;g__Enterobacter;s__Enterobacter intestinihominis	mobile-2;hormaechei-hoffmannii-1
GCA_051092005.1	Enterobacter hormaechei subsp. xiangfangensis NY14244	1296536	Complete	NY14244	2025-06-26	PRJNA1191054	SAMN45068500	GCA_051092005.1	SAMN45068500	Academy of Military Medical Science	OK	PacBio RSII		ASM5109200v1	1	5	6	4799016	55		4547	catheter	2019	China	China: Hubei	Homo sapiens		7	-1	GCF_001729785.1	d__Bacteria;p__Pseudomonadota;c__Gammaproteobacteria;o__Enterobacterales;f__Enterobacteriaceae;g__Enterobacter;s__Enterobacter hormaechei_C	mobile-9
2.07714e+06	Enterobacter cloacae complex sp. FDA-CDC-AR_0132	2077137	Complete	FDA-CDC-AR_0132	2018-03-19T00:00:00Z	PRJNA292902	SAMN04014973	GCA_003010695.1	CP027618	Centers for Disease Control and Prevention	Complete	PacBio RSII	145x	HGAP v. 2.3	1		1	4971441	54.3248	4820	4690							32	282	GCF_001750725.1	d__Bacteria;p__Pseudomonadota;c__Gammaproteobacteria;o__Enterobacterales;f__Enterobacteriaceae;g__Enterobacter;s__Enterobacter ludwigii	mobile-5;ludwigii
158837	Enterobacter hormaechei strain RHBSTW-00086	158836	Complete	RHBSTW-00086	2020-07-24T00:00:00Z	PRJNA605147	SAMN15148478	GCA_013625435.1	CP058157,CP058158,CP058159	University of Oxford	Complete	Hybrid: Illumina and PACBIO_SMRT	116.601564166457x	Unicycler v. v0.4.7	1	2	3	4922494	55.0196	4773	4596	Wastewater effluent sample	2017	United Kingdom	United Kingdom		sample_type:culture;biomaterial_provider:Modernising Medical Microbiology on behalf of the REHAB Consortium, Level 7, John Radcliffe Hospital, Oxford, OX3 9DU, UK	4	278	GCF_040096145.1	d__Bacteria;p__Pseudomonadota;c__Gammaproteobacteria;o__Enterobacterales;f__Enterobacteriaceae;g__Enterobacter;s__Enterobacter intestinihominis	mobile-8;hormaechei-hoffmannii-3
GCA_030847825.1	Enterobacter hormaechei Ehh_5	158836	Complete	Ehh_5	2023-08-21	PRJNA976530	SAMN35394387	GCA_030847825.1	SAMN35394387	University of Bern	OK	Illumina; Oxford Nanopore		ASM3084782v1	1	3	4	5071385	55		4702	lower respiratory tract	2019-10-24	Switzerland	Switzerland	Homo sapiens		7	-1	GCF_001729785.1	d__Bacteria;p__Pseudomonadota;c__Gammaproteobacteria;o__Enterobacterales;f__Enterobacteriaceae;g__Enterobacter;s__Enterobacter hormaechei_C	mobile-4;mobile-9;hormaechei-xiangfangensis-3
2.74737e+06	Enterobacter sp. DSM 30060	2747372	Complete	DSM 30060	2020-06-29T00:00:00Z	PRJNA640151	SAMN15299118	GCA_013375955.1	CP056118		Complete	PacBio Sequel	253.0x	CANU v. 2.0	1	0	1	4810361	55.1362	4680	4498							4	138	GCF_040096145.1	d__Bacteria;p__Pseudomonadota;c__Gammaproteobacteria;o__Enterobacterales;f__Enterobacteriaceae;g__Enterobacter;s__Enterobacter intestinihominis	mobile-5;hormaechei-hoffmannii-3
208224	Enterobacter kobei 11743-yvys	208224	Complete	11743-yvys	2022-04-18T00:00:00Z	PRJNA762162	SAMN21379547	GCA_023333675.1	CP083862,CP083863,CP083864,CP083865,CP083866		Complete	Oxford Nanopore MinION	10x	Unicycler v. v0.4.8	1	4	5	5494734	54.1763	5494	5273	sputum	2011-09	China	China	Homo sapiens	collected_by:Yushan Cui	13	56	GCF_001729765.1	d__Bacteria;p__Pseudomonadota;c__Gammaproteobacteria;o__Enterobacterales;f__Enterobacteriaceae;g__Enterobacter;s__Enterobacter kobei	mobile-1;mobile-7;kobei
GCA_043972715.1	Enterobacter hormaechei subsp. xiangfangensis ECC-050	1296536	Complete	ECC-050	2024-10-28	PRJNA1067818	SAMN39551825	GCA_043972715.1	SAMN39551825	National Health Research Institutes	OK	Oxford Nanopore GridION and Illumina NovaSeq		ASM4397271v1	1	5	6	4923905	55.5		4586	blood	2022-07-17	Taiwan	Taiwan	Homo sapiens		12	-1	GCF_001729785.1	d__Bacteria;p__Pseudomonadota;c__Gammaproteobacteria;o__Enterobacterales;f__Enterobacteriaceae;g__Enterobacter;s__Enterobacter hormaechei_C	mobile-5;mobile-9;hormaechei-steigerwaltii-1
158836	Enterobacter hormaechei strain ECC116	158836	Complete	ECC116	2021-08-10T00:00:00Z	PRJNA752244	SAMN20587859	GCA_019537275.1	JAIEUB000000000	Shenzhen People's Hospital	Complete	Oxford Nanopore	110x	Unicycler v. 0.4.8	1	7	8	5156117	54.6104	5149	4922	Broncho-alveolar lavage	2014	China	China: Shenzhen	Homo sapiens	collected_by:Yang Ji	7	-1	GCF_001729785.1	d__Bacteria;p__Pseudomonadota;c__Gammaproteobacteria;o__Enterobacterales;f__Enterobacteriaceae;g__Enterobacter;s__Enterobacter hormaechei_C	mobile-1;mobile-6;mobile-5;hormaechei-xiangfangensis-3
158836	Enterobacter hormaechei strain G17	158836	Complete	G17	2021-07-27T00:00:00Z	PRJNA747900	SAMN20299883	GCA_019356035.1	CP079939,CP079936,CP079937,CP079938	Henan Agricultural University	Complete	Illumina MiSeq; Oxford Nanopore	432.0x	A5-miseeq v. v20150522; CANU v. V1.4	1	3	4	4898175	55.136	4793	4623		2021-01-20	China	China:henan	duck	sample_type:mixed culture	9	354	GCF_001729785.1	d__Bacteria;p__Pseudomonadota;c__Gammaproteobacteria;o__Enterobacterales;f__Enterobacteriaceae;g__Enterobacter;s__Enterobacter hormaechei_C	mobile-1
GCA_050197045.1	Enterobacter hormaechei A30672	158836	Complete	A30672	2025-05-06	PRJNA1136676	SAMN42539929	GCA_050197045.1	SAMN42539929	University Hospital Muenster	OK	PacBio Sequel		ASM5019704v1	1	3	4	4633719	55.5		4288	not collected	2023	Germany	Germany	Homo sapiens		12	-1	GCF_001729785.1	d__Bacteria;p__Pseudomonadota;c__Gammaproteobacteria;o__Enterobacterales;f__Enterobacteriaceae;g__Enterobacter;s__Enterobacter hormaechei_C	mobile-4;mobile-9;hormaechei-steigerwaltii-3
61645.5	Enterobacter asburiae 161373-yvys	61645	Complete	161373-yvys	2022-04-18T00:00:00Z	PRJNA762162	SAMN21379558	GCA_023023045.1	CP083815,CP083816,CP083817,CP083818		Complete	Oxford Nanopore MinION	10x	Unicycler v. v0.4.8	1	3	4	4744908	55.6326	4677	4543	sputum	2016-12	China	China	Homo sapiens	collected_by:Yushan Cui	23	-1	GCF_007035645.1	d__Bacteria;p__Pseudomonadota;c__Gammaproteobacteria;o__Enterobacterales;f__Enterobacteriaceae;g__Enterobacter;s__Enterobacter asburiae_B	mobile-7;mobile-8;asburiae-1
158837	Enterobacter hormaechei strain RHBSTW-00642	158836	Complete	RHBSTW-00642	2020-07-27T00:00:00Z	PRJNA605147	SAMN15148671	GCA_013734275.1	CP056676,CP056677,CP056678,CP056679,CP056680,CP056681	University of Oxford	Complete	Hybrid: Illumina and OXFORD_NANOPORE	80.032019356373x	Unicycler v. v0.4.7	1	5	6	5222466	54.8899	5163	4980	Wastewater effluent sample	2017	United Kingdom	United Kingdom		sample_type:culture;biomaterial_provider:Modernising Medical Microbiology on behalf of the REHAB Consortium, Level 7, John Radcliffe Hospital, Oxford, OX3 9DU, UK	3	286	GCF_040096145.1	d__Bacteria;p__Pseudomonadota;c__Gammaproteobacteria;o__Enterobacterales;f__Enterobacteriaceae;g__Enterobacter;s__Enterobacter intestinihominis	mobile-8;hormaechei-hoffmannii-2
GCA_030847665.1	Enterobacter hormaechei 21KM1500	158836	Complete	21KM1500	2023-08-21	PRJNA976530	SAMN35394399	GCA_030847665.1	SAMN35394399	University of Bern	OK	Illumina; PacBio		ASM3084766v1	1	2	3	5090602	55		4733	wound swab	2021-06-23	Switzerland	Switzerland	Dog		5	-1	GCF_001729785.1	d__Bacteria;p__Pseudomonadota;c__Gammaproteobacteria;o__Enterobacterales;f__Enterobacteriaceae;g__Enterobacter;s__Enterobacter hormaechei_C	mobile-1;mobile-3;hormaechei-xiangfangensis-1
GCA_035621635.1	Enterobacter hormaechei WD01	158836	Complete	WD01	2024-01-14	PRJNA1058378	SAMN39171894	GCA_035621635.1	SAMN39171894	Jilin Agricultural University	OK	Illumina NovaSeq; PacBio Sequel		ASM3562163v1	1	0	1	4632509	55.5		4254	soil	2022-03-22	China	China:Jili			12	-1	GCF_001729785.1	d__Bacteria;p__Pseudomonadota;c__Gammaproteobacteria;o__Enterobacterales;f__Enterobacteriaceae;g__Enterobacter;s__Enterobacter hormaechei_C	hormaechei-steigerwaltii-3
GCA_047302695.1	Enterobacter hormaechei subsp. xiangfangensis HD2292	1296536	Complete	HD2292	2025-01-29	PRJNA993565	SAMN36468333	GCA_047302695.1	SAMN36468333	The Second Affiliated Hospital of Soochow University	OK	nanopore		ASM4730269v1	1	1	2	5124274	55		4774	blood	2017	China	China: Guangdong,Guangzhou	Homo sapiens		12	-1	GCF_001729785.1	d__Bacteria;p__Pseudomonadota;c__Gammaproteobacteria;o__Enterobacterales;f__Enterobacteriaceae;g__Enterobacter;s__Enterobacter hormaechei_C	mobile-1;mobile-8;hormaechei-steigerwaltii-3
299766	Enterobacter hormaechei subsp. steigerwaltii strain csa13R	299766	Complete	csa13R	2022-09-20T00:00:00Z	PRJNA877279	SAMN30695412	GCA_025311555.1	CP104403,CP104404	Medical University of Bialystok		Hybrid: Illumina NovaSeq and Oxford	556x	Unicycler v. v0.4.9	1	1	2	4964002	55.4565	4820	4705	not collected	2019		Poland	Homo sapiens	collected_by:Medical University of Bialystok	12	89	GCF_001729785.1	d__Bacteria;p__Pseudomonadota;c__Gammaproteobacteria;o__Enterobacterales;f__Enterobacteriaceae;g__Enterobacter;s__Enterobacter hormaechei_C	mobile-2;mobile-8;hormaechei-steigerwaltii-1
GCA_050165795.1	Enterobacter hormaechei A26321	158836	Complete	A26321	2025-05-06	PRJNA1136676	SAMN42539088	GCA_050165795.1	SAMN42539088	University Hospital Muenster	OK	PacBio Sequel		ASM5016579v1	1	1	2	4716670	55		4304	not collected	2022	Germany	Germany	Homo sapiens		4	-1	GCF_040096145.1	d__Bacteria;p__Pseudomonadota;c__Gammaproteobacteria;o__Enterobacterales;f__Enterobacteriaceae;g__Enterobacter;s__Enterobacter intestinihominis	mobile-9;hormaechei-hoffmannii-3
1.81294e+06	Enterobacter roggenkampii C3-17	1812935	Complete	C3-17	2022-05-01T00:00:00Z	PRJNA473419	SAMN27117675	GCA_023195715.1	CP096187,CP096188,CP096189,CP096190,CP096191,CP096192,CP096193,CP096194,CP096195,CP096196,CP096197,CP096198		Complete	Illumina; Oxford Nanopore	691.0x	Unicycler v. 0.4.8	1	11	12	5049045	55.5259	5018	4820	sink	2021-12	Japan	Japan: Tokyo		collected_by:Tokyo Medical and Dental University	16	486	GCF_001729805.1	d__Bacteria;p__Pseudomonadota;c__Gammaproteobacteria;o__Enterobacterales;f__Enterobacteriaceae;g__Enterobacter;s__Enterobacter roggenkampii	roggenkampii
158836	Enterobacter hormaechei cre64	158836	Complete	cre64	2022-05-31T00:00:00Z	PRJNA524070	SAMN10995734	GCA_023612875.1	CP039388,CP039389,CP039390,CP039391,CP039392		Complete	PacBio Sequel	173.0x	Canu v. canu-1.6	1	4	5	5537255	54.4089	5823	5435		2018-12-23	China	China:Jiamusi		sample_type:whole organism	10	93	GCF_001729785.1	d__Bacteria;p__Pseudomonadota;c__Gammaproteobacteria;o__Enterobacterales;f__Enterobacteriaceae;g__Enterobacter;s__Enterobacter hormaechei_C	mobile-1;hormaechei-steigerwaltii-2
158837	Enterobacter hormaechei strain Eho-2	158836	Complete	Eho-2	2020-12-10T00:00:00Z	PRJNA599404	SAMN13747508	GCA_015910365.1	CP047757,CP047758,CP047759,CP047760,CP047761,CP047762,CP047763,CP047764	Public Health Ontario	Complete	Illumina MiSeq, Oxford Nanopore MiniION	100x	Unicycler v. v 0.4.8-BETA	1	7	8	5255756	54.9834	5236	5005	urine	2011-07-12	Canada	Canada:Ontario		collected_by:Public Health Ontario	10	93	GCF_001729785.1	d__Bacteria;p__Pseudomonadota;c__Gammaproteobacteria;o__Enterobacterales;f__Enterobacteriaceae;g__Enterobacter;s__Enterobacter hormaechei_C	mobile-9;hormaechei-steigerwaltii-2
1.81294e+06	Enterobacter roggenkampii strain RX.G5M56	1812935	Complete	RX.G5M56	2022-09-07T00:00:00Z	PRJNA875571	SAMN30618652	GCA_025021485.1	CP104001	The Independent Schools Foundation Academy		Illumina MiSeq; Oxford Nanopore MinION	105.0x	Unicycler v. 0.4.8-beta	1	0	1	4772201	56.0517	4515	4419	freshwater stream	2022-02-21	Hong Kong	Hong Kong: Pokfulam		sample_type:Pure isolate;collected_by:Sofia W. Y. Tang	17	1142	GCF_001729805.1	d__Bacteria;p__Pseudomonadota;c__Gammaproteobacteria;o__Enterobacterales;f__Enterobacteriaceae;g__Enterobacter;s__Enterobacter roggenkampii	mobile-5;roggenkampii
GCA_002952735.2	Enterobacter sp. SGAir0187 SGAir0187	2836161	Complete	SGAir0187	2018-12-11	PRJNA388547	SAMN08103213	GCA_002952735.2	SAMN08103213	Nanyang Technological University	OK	PacBio; Illumina MiSeq		ASM295273v2	1	0	1	4826853	55.5		4415	air	2015-05-14	Singapore	Singapore			19	-1	GCF_001039365.2	d__Bacteria;p__Pseudomonadota;c__Gammaproteobacteria;o__Enterobacterales;f__Enterobacteriaceae;g__Enterobacter;s__Enterobacter quasiroggenkampii	mobile-5
GCA_030848125.1	Enterobacter hormaechei 22KM1314	158836	Complete	22KM1314	2023-08-21	PRJNA976530	SAMN35394402	GCA_030848125.1	SAMN35394402	University of Bern	OK	Illumina; Oxford Nanopore		ASM3084812v1	1	3	4	4906575	55		4559	urine	2022-05-23	Switzerland	Switzerland	Cat		5	-1	GCF_001729785.1	d__Bacteria;p__Pseudomonadota;c__Gammaproteobacteria;o__Enterobacterales;f__Enterobacteriaceae;g__Enterobacter;s__Enterobacter hormaechei_C	mobile-3;hormaechei-xiangfangensis-1
158836	Enterobacter hormaechei 2020CK-00199	158836	Complete	2020CK-00199	2023-03-02T00:00:00Z	PRJNA812595	SAMN15907134		CP118567,CP118568,CP118569,CP118570,CP118571,CP118572,CP118573			Oxford Nanopore GridION	20.0x	Unicycler v. 0.5.0	1	6	7	5223933	54.5045	5144	4943	blood	2020-05-06	USA	USA	Homo sapiens		1	78	GCF_040096145.1	d__Bacteria;p__Pseudomonadota;c__Gammaproteobacteria;o__Enterobacterales;f__Enterobacteriaceae;g__Enterobacter;s__Enterobacter intestinihominis	mobile-1;mobile-2;hormaechei-hoffmannii-1
1.29654e+06	Enterobacter hormaechei subsp. xiangfangensis va18651	1296536	Complete	va18651	2022-08-08T00:00:00Z	PRJNA837392	SAMN28200646	GCA_024585325.1	CP097342,CP097343,CP097344,CP097345,CP097346		Complete	PacBio RSII	2500.0x	SMRT-Link Microbial Assembler v. 10.1.0	1	4	5	5389653	54.864	5352	5136	cervical swab	2018	Germany	Germany	Homo sapiens	collected_by:unkown	12	88	GCF_001729785.1	d__Bacteria;p__Pseudomonadota;c__Gammaproteobacteria;o__Enterobacterales;f__Enterobacteriaceae;g__Enterobacter;s__Enterobacter hormaechei_C	mobile-1;mobile-3;mobile-10;mobile-5;mobile-8;hormaechei-steigerwaltii-3
GCA_040892575.1	Enterobacter cloacae STK49-C	550	Complete	STK49-C	2024-07-24	PRJNA1134078	SAMN42392504	GCA_040892575.1	SAMN42392504	University of Zurich	OK	Illumina MiniSeq, Oxford Nanopore		ASM4089257v1	1	1	2	4800752	55		4369	Basil, import product	2023	Switzerland	Switzerland			34	-1	GCF_000025565.1	d__Bacteria;p__Pseudomonadota;c__Gammaproteobacteria;o__Enterobacterales;f__Enterobacteriaceae;g__Enterobacter;s__Enterobacter cloacae	cloacae
158836	Enterobacter hormaechei YQ13422hy	158836	Complete	YQ13422hy	2022-06-19T00:00:00Z	PRJNA847058	SAMN28918927	GCA_023805415.1	CP098778,CP098779,CP098780,CP098782,CP098781		Complete	Oxford Nanopore	200.0x	fyle v. v2.5; CANU v. v1.7.1	1	4	5	4983830	55.0298	4830			2017-03	China	China	Homo sapiens	sample_type:mixed culture	12	51	GCF_001729785.1	d__Bacteria;p__Pseudomonadota;c__Gammaproteobacteria;o__Enterobacterales;f__Enterobacteriaceae;g__Enterobacter;s__Enterobacter hormaechei_C	mobile-1;hormaechei-steigerwaltii-3
GCA_042246085.1	Enterobacter roggenkampii INCIENSA_724942	1812935	Complete	INCIENSA_724942	2024-09-25	PRJNA1144935	SAMN43046597	GCA_042246085.1	SAMN43046597	Instituto Costarricense de Investigacion y Ensenanza en Nutricion y Salud (INCIENSA)	OK	Illumina MiSeq, Nanopore MinION		ASM4224608v1	1	0	1	4726317	56		4351	fecal swab	2021-12-13	Costa Rica	Costa Rica	Homo sapiens		17	-1	GCF_001729805.1	d__Bacteria;p__Pseudomonadota;c__Gammaproteobacteria;o__Enterobacterales;f__Enterobacteriaceae;g__Enterobacter;s__Enterobacter roggenkampii	roggenkampii
1.81294e+06	Enterobacter roggenkampii strain 339389L	1812935	Complete	339389L	2021-02-11T00:00:00Z	PRJNA576640	SAMN12999968	GCA_016864055.1	CP045317	University Medical Center Groningen	Complete	Illumina MiSeq; Oxford Nanopore MiniION	77.0x	CLC Genomics Workbench v. 11; Unicycler	1	0	1	4825268	55.8955	4643			2017	Netherlands	Netherlands: Groningen	Homo sapiens	sample_type:rectum	17	232	GCF_001729805.1	d__Bacteria;p__Pseudomonadota;c__Gammaproteobacteria;o__Enterobacterales;f__Enterobacteriaceae;g__Enterobacter;s__Enterobacter roggenkampii	mobile-8;roggenkampii
GCA_032351815.1	Enterobacter hormaechei isolateC	158836	Complete	isolateC	2023-10-04	PRJNA1020811	SAMN37529174	GCA_032351815.1	SAMN37529174	Public Health Agency of Canada	OK	Oxford Nanopore MinION; Illumina MiSeq		ASM3235181v1	1	3	4	5080056	55.5		4773		2019	Canada	Canada: Ottawa	Homo sapiens		10	-1	GCF_001729785.1	d__Bacteria;p__Pseudomonadota;c__Gammaproteobacteria;o__Enterobacterales;f__Enterobacteriaceae;g__Enterobacter;s__Enterobacter hormaechei_C	mobile-3;mobile-10;hormaechei-steigerwaltii-3
2.02792e+06	Enterobacter cloacae complex sp. strain ECL42	2027919	Complete	ECL42	2021-09-02T00:00:00Z	PRJNA757181	SAMN20834670	GCA_019856235.1	CP082147,CP082148,CP082149,CP082150,CP082151,CP082152	Yongchuan Hospital of Chongqing Medical University	Complete	Oxford Nanopore PromethION	338.0x	canu v. 1.6	1	5	6	5483197	54.3476	5491	5269	blood	2016-09-23	China	China: Jiamusi, Heilongjiang Province	Homo sapiens	sample_type:Pure culture	13	520	GCF_001729765.1	d__Bacteria;p__Pseudomonadota;c__Gammaproteobacteria;o__Enterobacterales;f__Enterobacteriaceae;g__Enterobacter;s__Enterobacter kobei	mobile-1;mobile-7;kobei
GCA_043972035.1	Enterobacter kobei ECC-083	208224	Complete	ECC-083	2024-10-28	PRJNA1067818	SAMN39551830	GCA_043972035.1	SAMN39551830	National Health Research Institutes	OK	Oxford Nanopore GridION and Illumina NovaSeq		ASM4397203v1	1	0	1	4740490	55		4300	wound	2022-08-05	Taiwan	Taiwan	Homo sapiens		13	-1	GCF_001729765.1	d__Bacteria;p__Pseudomonadota;c__Gammaproteobacteria;o__Enterobacterales;f__Enterobacteriaceae;g__Enterobacter;s__Enterobacter kobei	kobei
1.29654e+06	Enterobacter hormaechei subsp. xiangfangensis OSUCZKPC4-74	1296536	Complete	OSUCZKPC4-74	2022-02-23T00:00:00Z	PRJNA686409	SAMN17116081	GCA_022376795.1	CP067065,CP067063,CP067064		Complete	PacBio RS	100.0x	Canu v. 1.4	1	2	3	5289114	54.5927	5670	5058	environmental surface of zoo	2016	USA	USA: Ohio		sample_type:Genomic DNA	6	171	GCF_001729785.1	d__Bacteria;p__Pseudomonadota;c__Gammaproteobacteria;o__Enterobacterales;f__Enterobacteriaceae;g__Enterobacter;s__Enterobacter hormaechei_C	mobile-1;mobile-2;hormaechei-xiangfangensis-2
GCA_050245235.1	Enterobacter hormaechei A28169	158836	Complete	A28169	2025-05-07	PRJNA1136676	SAMN42539252	GCA_050245235.1	SAMN42539252	University Hospital Muenster	OK	PacBio Sequel		ASM5024523v1	1	3	4	5034048	54.5		4661	not collected	2022	Germany	Germany	Homo sapiens		4	-1	GCF_040096145.1	d__Bacteria;p__Pseudomonadota;c__Gammaproteobacteria;o__Enterobacterales;f__Enterobacteriaceae;g__Enterobacter;s__Enterobacter intestinihominis	mobile-1;mobile-9
158837	Enterobacter hormaechei strain 189	158836	Complete	189	2020-11-05T00:00:00Z	PRJNA600798	SAMN13832016	GCA_015238615.1	CP047965,CP047966,CP047967,CP047968,CP047969	The First Affiliated Hospital of Kunming Medical University	Complete	PacBio RSII; Illumina HiSeq	240.0x	FALCON v. v0.3.0.	1	4	5	5417742	55.156	5373	5173							12	175	GCF_001729785.1	d__Bacteria;p__Pseudomonadota;c__Gammaproteobacteria;o__Enterobacterales;f__Enterobacteriaceae;g__Enterobacter;s__Enterobacter hormaechei_C	mobile-2;mobile-5;hormaechei-steigerwaltii-1
550.11	Enterobacter cloacae strain AA4	550	Complete	AA4	2017-03-13T00:00:00Z	PRJNA357031	SAMN06130962	GCF_002025685.1	CP018785	Harvard University	Complete	PacBio	134.98x	HGAP v. OCT-2015	1		1	4799256	54.63	4536		root	2012-12	USA	USA:Boston	Maize, Zea mays	sample_type:cell culture	32	1281	GCF_001750725.1	d__Bacteria;p__Pseudomonadota;c__Gammaproteobacteria;o__Enterobacterales;f__Enterobacteriaceae;g__Enterobacter;s__Enterobacter ludwigii	mobile-5;ludwigii
158837	Enterobacter hormaechei strain EGYMCRVIM	158836	Complete	EGYMCRVIM	2020-05-12T00:00:00Z	PRJNA630061	SAMN14534668	GCA_013046845.1	CP053190,CP053191,CP053192,CP053193,CP053194	South valley university	Complete	Oxford Nanopore	165.0x	hybrid assembler Unicycler v. 0.4.7	1	4	5	5188211	54.6764	5097		beef burger	2017-07-15	Egypt	Egypt: Qena		collected_by:Mustafa sadek	7	279	GCF_001729785.1	d__Bacteria;p__Pseudomonadota;c__Gammaproteobacteria;o__Enterobacterales;f__Enterobacteriaceae;g__Enterobacter;s__Enterobacter hormaechei_C	mobile-1;mobile-2;mobile-5;hormaechei-xiangfangensis-3
GCA_037008945.2	Enterobacter bugandensis 2024CK-00243	881260	Complete	2024CK-00243	2024-03-31	PRJNA812595	SAMN40254320	GCA_037008945.2	SAMN40254320	Utah Public Health Laboratory Infectious Disease submission group	OK	Oxford Nanopore GridION; Illumina MiSeq		ASM3700894v2	1	1	2	4801471	56		4405	Wound/Abscess	2024-02-10	USA	USA	Homo sapiens		30	-1	GCF_900324475.1	d__Bacteria;p__Pseudomonadota;c__Gammaproteobacteria;o__Enterobacterales;f__Enterobacteriaceae;g__Enterobacter;s__Enterobacter bugandensis	bugandensis
158836	Enterobacter hormaechei strain C15	158836	Complete	C15	2019-10-09T00:00:00Z	PRJNA550014	SAMN12289339	GCA_008931405.1	CP042488,CP042489,CP042490,CP042491,CP042492	University of Oxford	Complete	Oxford Nanopore MiniION	1043x	Unicycler v. SEP-2017	1	4	5	5188104	54.7431	5141	4969	clinical sample	2009-02-23	Australia	Australia: Sydney	Human, Homo sapiens	sample_type:Whole organism;collected_by:Concord Repatriation Hospital Sydney Australia	5	114	GCF_001729785.1	d__Bacteria;p__Pseudomonadota;c__Gammaproteobacteria;o__Enterobacterales;f__Enterobacteriaceae;g__Enterobacter;s__Enterobacter hormaechei_C	mobile-1;mobile-3;hormaechei-xiangfangensis-1
GCA_043972025.1	Enterobacter bugandensis ECC-090	881260	Complete	ECC-090	2024-10-28	PRJNA1067818	SAMN39551831	GCA_043972025.1	SAMN39551831	National Health Research Institutes	OK	Oxford Nanopore GridION and Illumina NovaSeq		ASM4397202v1	1	0	1	4712876	56		4326	Ascites	2022-08-10	Taiwan	Taiwan	Homo sapiens		31	-1	GCF_900324475.1	d__Bacteria;p__Pseudomonadota;c__Gammaproteobacteria;o__Enterobacterales;f__Enterobacteriaceae;g__Enterobacter;s__Enterobacter bugandensis	mobile-5;bugandensis
GCA_014596715.2	Enterobacter sp. E12 E12	2769348	Complete	E12	2024-06-11	PRJNA660924	SAMN15963938	GCA_014596715.2	SAMN15963938	Max Rubner-Institut	OK	Oxford Nanopore MiniION		ASM1459671v2	1	1	2	4918985	56		4551	food	2015-05-02	Germany	Germany:Kiel			30	-1	GCF_900324475.1	d__Bacteria;p__Pseudomonadota;c__Gammaproteobacteria;o__Enterobacterales;f__Enterobacteriaceae;g__Enterobacter;s__Enterobacter bugandensis	bugandensis
GCA_050198945.1	Enterobacter hormaechei A30423	158836	Complete	A30423	2025-05-06	PRJNA1136676	SAMN42539917	GCA_050198945.1	SAMN42539917	University Hospital Muenster	OK	PacBio Sequel		ASM5019894v1	1	2	3	4941642	55.5		4578	not collected	2023	Germany	Germany	Homo sapiens		10	-1	GCF_001729785.1	d__Bacteria;p__Pseudomonadota;c__Gammaproteobacteria;o__Enterobacterales;f__Enterobacteriaceae;g__Enterobacter;s__Enterobacter hormaechei_C	mobile-8;hormaechei-steigerwaltii-3
GCA_036687415.1	Enterobacter hormaechei B19446	158836	Complete	B19446	2024-02-17	PRJNA1064408	SAMN39434824	GCA_036687415.1	SAMN39434824	University of Galway	OK	Illumina NovaSeq; Oxford Nanopore MinION		B19446	1	1	2	4971151	55		4587	Estuaring lagoon	2019	Ireland	Ireland			4	-1	GCF_040096145.1	d__Bacteria;p__Pseudomonadota;c__Gammaproteobacteria;o__Enterobacterales;f__Enterobacteriaceae;g__Enterobacter;s__Enterobacter intestinihominis	mobile-3;mobile-8;hormaechei-hoffmannii-3
299767	Enterobacter ludwigii strain 994590	299767	Complete	994590	2021-11-07T00:00:00Z	PRJNA774541	SAMN22567593	GCA_020783215.1	CP086101	JMI Laboratories	Complete	Illumina MiSeq; Oxford Nanopore MinION	29.01x	Unicycler v. v0.4.9b	1	0	1	4763253	54.66	4553	4439		2017	USA	USA: California	Homo sapiens	sample_type:whole genome	32	1507	GCF_001750725.1	d__Bacteria;p__Pseudomonadota;c__Gammaproteobacteria;o__Enterobacterales;f__Enterobacteriaceae;g__Enterobacter;s__Enterobacter ludwigii	mobile-5;ludwigii
158837	Enterobacter hormaechei strain Eho-5	158836	Complete	Eho-5	2020-12-10T00:00:00Z	PRJNA599404	SAMN13747511	GCA_015910265.1	CP047736,CP047737,CP047738,CP047739	Public Health Ontario	Complete	Illumina MiSeq, Oxford Nanopore MiniION	100x	Unicycler v. v 0.4.8-BETA	1	3	4	5194902	54.8979	5148	4929	urine	2012-06-20	Canada	Canada:Ontario		collected_by:Public Health Ontario	10	93	GCF_001729785.1	d__Bacteria;p__Pseudomonadota;c__Gammaproteobacteria;o__Enterobacterales;f__Enterobacteriaceae;g__Enterobacter;s__Enterobacter hormaechei_C	mobile-1;mobile-9;hormaechei-steigerwaltii-2
550.251	Enterobacter cloacae strain SGAir0282 strain not applicable	550	Complete	not applicable	2019-10-16T00:00:00Z	PRJNA388547	SAMN08222714	GCA_009036245.1	CP027986	Nanyang Technological University	Complete	PacBio; Illumina MiSeq	84.82x (PacBio); 91.39x (Illumina Miseq)x	HGAP v. 3	1		1	4711389	55.5457	4558	4496	air	2015-05-14	Singapore	Singapore		sample_type:whole organism	14	1330	GCF_002939185.1	d__Bacteria;p__Pseudomonadota;c__Gammaproteobacteria;o__Enterobacterales;f__Enterobacteriaceae;g__Enterobacter;s__Enterobacter sichuanensis
550.153	Enterobacter cloacae strain AR_0093	550	Complete	AR_0093	2018-03-19T00:00:00Z	PRJNA292904	SAMN04014934	GCA_003053755.1	CP027604,CP027605,CP027606	Centers for Disease Control and Prevention	Complete	PacBio RSII	189x	HGAP v. 2.3	1	2	3	4980809	55.1501	4889	4810							5	114	GCF_001729785.1	d__Bacteria;p__Pseudomonadota;c__Gammaproteobacteria;o__Enterobacterales;f__Enterobacteriaceae;g__Enterobacter;s__Enterobacter hormaechei_C	mobile-2;mobile-9;hormaechei-xiangfangensis-1
GCA_052412295.1	Enterobacter hormaechei AI-3	158836	Complete	AI-3	2025-09-03	PRJNA1300670	SAMN50421904	GCA_052412295.1	SAMN50421904	Zhejiang Provincial People's Hospital	OK	Oxford Nanopore; Illumina Illumina NovaSeq		ASM5241229v1	1	6	7	5415152	54.5		5110	hospital wastewater	2024	China	China:Hangzhou			1	-1	GCF_040096145.1	d__Bacteria;p__Pseudomonadota;c__Gammaproteobacteria;o__Enterobacterales;f__Enterobacteriaceae;g__Enterobacter;s__Enterobacter intestinihominis	mobile-1;mobile-2;mobile-3;hormaechei-hoffmannii-1
158836	Enterobacter hormaechei strain 1575	158836	Complete	1575	2021-01-24T00:00:00Z	PRJNA690587	SAMN17252997	GCA_016745355.1	CP068287,CP068288,CP068289	Shanghai Pulmonary Hospital	Complete	Illumina HiSeq; PacBio RSII	200.0x	HGAP v. v4.0	1	2	3	5031379	54.6826	4939	4759		2018-04-25	China	China	Human, Homo sapiens	sample_type:whole organism	4	102	GCF_040096145.1	d__Bacteria;p__Pseudomonadota;c__Gammaproteobacteria;o__Enterobacterales;f__Enterobacteriaceae;g__Enterobacter;s__Enterobacter intestinihominis	mobile-1
158836	Enterobacter hormaechei 2020CK-00204	158836	Complete	2020CK-00204	2023-01-17T00:00:00Z	PRJNA812595	SAMN15907139		CP115689,CP115690,CP115691,CP115692,CP115693,CP115694,CP115695			Oxford Nanopore GridION	20.0x	Unicycler v. 0.5.0	1	6	7	5166182	55.2085	5096	4937	Tracheal Aspirate/Wash	1929-09-24	USA	USA	Homo sapiens		12	536	GCF_001729785.1	d__Bacteria;p__Pseudomonadota;c__Gammaproteobacteria;o__Enterobacterales;f__Enterobacteriaceae;g__Enterobacter;s__Enterobacter hormaechei_C	hormaechei-steigerwaltii-3
GCA_050871255.1	Enterobacter hormaechei NY2616	158836	Complete	NY2616	2025-06-10	PRJNA1190663	SAMN45052723	GCA_050871255.1	SAMN45052723	Academy of Military Medical Sciences	OK	PacBio RSII		ASM5087125v1	1	2	3	5254394	55		4891	sputum	2014	China	China: zhejiang	Homo sapiens		10	-1	GCF_001729785.1	d__Bacteria;p__Pseudomonadota;c__Gammaproteobacteria;o__Enterobacterales;f__Enterobacteriaceae;g__Enterobacter;s__Enterobacter hormaechei_C	mobile-1;mobile-9;hormaechei-steigerwaltii-3
550.158	Enterobacter cloacae strain AR_038	550	Complete	AR_038	2018-07-05T00:00:00Z	PRJNA316321	SAMN04014879	GCA_003288475.1	CP030347,CP030345,CP030346,CP030348,CP030349,CP030350	FDA/CDC	Complete	Pacbio; Illumina	13.96x	SMRT v. 2.3.0; HGAP v. 3.0; SPAdes v.	1	5	6	5286422	55.3113	5273	5183							10	93	GCF_001729785.1	d__Bacteria;p__Pseudomonadota;c__Gammaproteobacteria;o__Enterobacterales;f__Enterobacteriaceae;g__Enterobacter;s__Enterobacter hormaechei_C	hormaechei-steigerwaltii-2
550.245	Enterobacter cloacae strain 4928STDY7071160	550	Complete	4928STDY7071160	2019-07-09T00:00:00Z	PRJEB22252	SAMEA104567259	GCA_902166405.1	LR607347	SC	Complete				1		1	5598694	55.1211	5012		faecal	2018	United Kingdom	United Kingdom	Human, Homo sapiens		3	168	GCF_040096145.1	d__Bacteria;p__Pseudomonadota;c__Gammaproteobacteria;o__Enterobacterales;f__Enterobacteriaceae;g__Enterobacter;s__Enterobacter intestinihominis	mobile-9;hormaechei-hoffmannii-2
GCA_051903055.1	Enterobacter asburiae NY14272	61645	Complete	NY14272	2025-08-08	PRJNA1191195	SAMN45071131	GCA_051903055.1	SAMN45071131	Academy of Military Medical Science	OK	PacBio RSII		ASM5190305v1	1	3	4	5355551	55.5		5060	sputum	2016	China	China: Beijing	Homo sapiens		25	-1	GCF_002208095.1	d__Bacteria;p__Pseudomonadota;c__Gammaproteobacteria;o__Enterobacterales;f__Enterobacteriaceae;g__Enterobacter;s__Enterobacter cloacae_M	mobile-7;asburiae-2
550.397	Enterobacter cloacae 2340913	550	Complete	2340913	2022-10-30T00:00:00Z	PRJNA884522	SAMN31029877	GCA_025908355.1	CP109673,CP109674		Complete	Oxford Nanopore PromethION	100X	Flye v. v.2.8.3; Minimap2 v. v.2.17;	1	1	2	4961506	55.6101	4829	4680	ascites	2019-06-21	Taiwan	Taiwan	Homo sapiens	collected_by:Yuan's General Hospital	22	25	GCF_007035645.1	d__Bacteria;p__Pseudomonadota;c__Gammaproteobacteria;o__Enterobacterales;f__Enterobacteriaceae;g__Enterobacter;s__Enterobacter asburiae_B	mobile-9;asburiae-1
158837	Enterobacter hormaechei strain Eho-6	158836	Complete	Eho-6	2020-12-10T00:00:00Z	PRJNA599404	SAMN13747512	GCA_015910245.1	CP047729,CP047730,CP047731,CP047732,CP047733,CP047734,CP047735	Public Health Ontario	Complete	Illumina MiSeq, Oxford Nanopore MiniION	100x	Unicycler v. v 0.4.8-BETA	1	6	7	5066589	54.7259	4990	4757	Rectal	2014-02-25	Canada	Canada:Ontario		collected_by:Public Health Ontario	8	269	GCF_001875655.1	d__Bacteria;p__Pseudomonadota;c__Gammaproteobacteria;o__Enterobacterales;f__Enterobacteriaceae;g__Enterobacter;s__Enterobacter hormaechei	mobile-1;hormaechei-hormaechei
158837	Enterobacter hormaechei strain MSB1_8J	158836	Complete	MSB1_8J	2020-12-20T00:00:00Z	PRJNA646837	SAMN17054651	GCA_016126855.1	CP065939,CP065940,CP065941,CP065942	Monash University	Complete	Oxford Nanopore MinION; Illumina HiSeq	38.0x	Unicycler v. 0.4	1	3	4	5201113	54.7317	5154	4937	rectal swab	2014	Australia	Australia: Melbourne	Human, Homo sapiens	collected_by:Microbiology Unit & Department of Infectious Diseases, Alfred Hospital	5	114	GCF_001729785.1	d__Bacteria;p__Pseudomonadota;c__Gammaproteobacteria;o__Enterobacterales;f__Enterobacteriaceae;g__Enterobacter;s__Enterobacter hormaechei_C	mobile-1;hormaechei-xiangfangensis-1
GCA_030848145.1	Enterobacter hormaechei 22KM0858	158836	Complete	22KM0858	2023-08-21	PRJNA976530	SAMN35394401	GCA_030848145.1	SAMN35394401	University of Bern	OK	Illumina; Oxford Nanopore		ASM3084814v1	1	3	4	5093087	55		4738	swab hip joint	2022-03-28	Switzerland	Switzerland	Dog		5	-1	GCF_001729785.1	d__Bacteria;p__Pseudomonadota;c__Gammaproteobacteria;o__Enterobacterales;f__Enterobacteriaceae;g__Enterobacter;s__Enterobacter hormaechei_C	mobile-1;mobile-3;hormaechei-xiangfangensis-1
550.291	Enterobacter cloacae strain STN0717-60	550	Complete	STN0717-60	2020-10-09T00:00:00Z	PRJDB9036	SAMD00195978	GCA_015137855.1	AP022509	Laboratory of Bacterial Genomics, Pathogen Genomics Center, National Institute of Infectious Diseases	Complete	Sequel; NextSeq 500	301x	flye v. 2.5; minimap v. 0.2-r124; racon v.	1	0	1	4853939	55.2961	4638	4522	hospital sewage	2018-07-17	Japan	Japan:Tokyo			12	50	GCF_001729785.1	d__Bacteria;p__Pseudomonadota;c__Gammaproteobacteria;o__Enterobacterales;f__Enterobacteriaceae;g__Enterobacter;s__Enterobacter hormaechei_C	mobile-8;hormaechei-steigerwaltii-3
158836	Enterobacter hormaechei strain FDAARGOS_642 strain Not applicable	158836	Complete	Not applicable	2019-09-25T00:00:00Z	PRJNA231221	SAMN11056357	GCA_008693905.1	CP044107	US Food and Drug Administration	Complete	Pacbio; Illumina	683.77x	canu v. 1.4	1		1	4698106	55.59	4444	4352	clinical isolate		USA	USA: KY	Human, Homo sapiens	collected_by:University of Louisville	12	535	GCF_001729785.1	d__Bacteria;p__Pseudomonadota;c__Gammaproteobacteria;o__Enterobacterales;f__Enterobacteriaceae;g__Enterobacter;s__Enterobacter hormaechei_C	hormaechei-steigerwaltii-1
GCA_043974055.1	Enterobacter cloacae ECC-003	550	Complete	ECC-003	2024-10-28	PRJNA1067818	SAMN39551818	GCA_043974055.1	SAMN39551818	National Health Research Institutes	OK	Oxford Nanopore GridION and Illumina NovaSeq		ASM4397405v1	1	4	5	5220595	54.5		4840	urine	2022-07-03	Taiwan	Taiwan	Homo sapiens		34	-1	GCF_000025565.1	d__Bacteria;p__Pseudomonadota;c__Gammaproteobacteria;o__Enterobacterales;f__Enterobacteriaceae;g__Enterobacter;s__Enterobacter cloacae	mobile-3;mobile-10;cloacae
GCA_030863665.1	Enterobacter hormaechei CUVET19-891	158836	Complete	CUVET19-891	2023-08-23	PRJNA912905	SAMN32262092	GCA_030863665.1	SAMN32262092	Chulalongkorn University	OK	Oxford Nanopore MinION and Illumina Novaseq 6000		ASM3086366v1	1	8	9	5114037	55		4764	urine	2019-05-10	Thailand	Thailand: Bangkok	dog		7	-1	GCF_001729785.1	d__Bacteria;p__Pseudomonadota;c__Gammaproteobacteria;o__Enterobacterales;f__Enterobacteriaceae;g__Enterobacter;s__Enterobacter hormaechei_C	mobile-2;mobile-6;hormaechei-xiangfangensis-3
550.309	Enterobacter cloacae strain Colony340	550	Complete	Colony340	2021-07-18T00:00:00Z	PRJNA668870	SAMN17833492	GCA_019265145.1	CP078540	Ministry of Public Health-Thailand	Complete	Illumina HiSeq	91.224x	idba_ud v. V1.1.3	1	0	1	5033927	55.4229	4409		food		Thailand	Thailand: Songkhla		collected_by:Department of Disease Control, Ministry of Public Health	34	1385	GCF_000025565.1	d__Bacteria;p__Pseudomonadota;c__Gammaproteobacteria;o__Enterobacterales;f__Enterobacteriaceae;g__Enterobacter;s__Enterobacter cloacae	cloacae
1.04586e+06	Enterobacter cloacae EcWSU1	1045856	Complete	EcWSU1	2011-12-23T00:00:00Z	PRJNA67983	SAMN02604307	GCA_000239975.1	CP002886,CP002887	Washington State University	Complete				1	1	2	4798091	54.54	4497	4619							32	2	GCF_001750725.1	d__Bacteria;p__Pseudomonadota;c__Gammaproteobacteria;o__Enterobacterales;f__Enterobacteriaceae;g__Enterobacter;s__Enterobacter ludwigii	ludwigii
550.309	Enterobacter cloacae strain Colony466	550	Complete	Colony466	2021-07-18T00:00:00Z	PRJNA668870	SAMN17833496	GCA_019265105.1	CP078538	Ministry of Public Health-Thailand	Complete	Illumina HiSeq	88.315x	idba_ud v. V1.1.3	1	0	1	5033927	55.5335	4336		food		Thailand	Thailand: Nakhon Ratchasima		collected_by:Department of Disease Control, Ministry of Public Health	34	922	GCF_000025565.1	d__Bacteria;p__Pseudomonadota;c__Gammaproteobacteria;o__Enterobacterales;f__Enterobacteriaceae;g__Enterobacter;s__Enterobacter cloacae	cloacae
1.81293e+06	Enterobacter cloacae complex 'Hoffmann cluster III' strain DSM 14563	1812934	Complete	DSM 14563	2016-09-16T00:00:00Z	PRJNA259658	SAMN05581748	GCF_001729745.1	CP017186,CP017187	JCVI	Complete	PacBio	15.31x	HGAP v. 3.0.0	1	1	2	4678566	55.33	4443	4323			Germany	Germany	Human, Homo sapiens		4	816	GCF_040096145.1	d__Bacteria;p__Pseudomonadota;c__Gammaproteobacteria;o__Enterobacterales;f__Enterobacteriaceae;g__Enterobacter;s__Enterobacter intestinihominis	mobile-10;hormaechei-hoffmannii-3
GCA_043964395.1	Enterobacter sichuanensis ECC-263	2071710	Complete	ECC-263	2024-10-28	PRJNA1067818	SAMN39551862	GCA_043964395.1	SAMN39551862	National Health Research Institutes	OK	Oxford Nanopore GridION and Illumina NovaSeq		ASM4396439v1	1	3	4	5009678	55.5		4738	bile	2022-11-03	Taiwan	Taiwan	Homo sapiens		14	-1	GCF_002939185.1	d__Bacteria;p__Pseudomonadota;c__Gammaproteobacteria;o__Enterobacterales;f__Enterobacteriaceae;g__Enterobacter;s__Enterobacter sichuanensis	mobile-7
158836	Enterobacter hormaechei strain 1074	158836	Complete	1074	2022-09-04T00:00:00Z	PRJNA836696	SAMN28173991	GCA_024917315.1	CP103674,CP103675	University of Texas MD Anderson Cancer Center		Oxford Nanopore GridION	176x	Flye v. 2.8.3-b1695	1	1	2	4764181	55.5528	4535	4424	blood	2017-12-29	USA	USA: Houston	Homo sapiens	collected_by:MDACC	12	1044	GCF_001729785.1	d__Bacteria;p__Pseudomonadota;c__Gammaproteobacteria;o__Enterobacterales;f__Enterobacteriaceae;g__Enterobacter;s__Enterobacter hormaechei_C	mobile-5
158836	Enterobacter hormaechei 1023017620-1	158836	Complete	1023017620-1	2023-02-20T00:00:00Z	PRJNA934278	SAMN33269781		CP117993,CP117992,CP117991			Oxford Nanopore GridION; Illumina MiSeq	91.3x	flye v. 2.9.1-b1780; polypolish v. 0.5.0;	1	2	3	4779782	55.4955	4569		medicine capsule	2023	Denmark	Denmark		sample_type:isolate	12	79	GCF_001729785.1	d__Bacteria;p__Pseudomonadota;c__Gammaproteobacteria;o__Enterobacterales;f__Enterobacteriaceae;g__Enterobacter;s__Enterobacter hormaechei_C	mobile-3;mobile-6
1.81294e+06	Enterobacter roggenkampii strain RHBSTW-00685	1812935	Complete	RHBSTW-00685	2020-07-27T00:00:00Z	PRJNA605147	SAMN15148683	GCA_013733565.1	CP056174,CP056175,CP056176,CP056177,CP056178,CP056179	University of Oxford	Complete	Hybrid: Illumina and OXFORD_NANOPORE	81.2704466984096x	Unicycler v. v0.4.7	1	5	6	5230979	54.7902	5215	4995	Wastewater effluent sample	2017	United Kingdom	United Kingdom		sample_type:culture;biomaterial_provider:Modernising Medical Microbiology on behalf of the REHAB Consortium, Level 7, John Radcliffe Hospital, Oxford, OX3 9DU, UK	3	286	GCF_040096145.1	d__Bacteria;p__Pseudomonadota;c__Gammaproteobacteria;o__Enterobacterales;f__Enterobacteriaceae;g__Enterobacter;s__Enterobacter intestinihominis	mobile-8;hormaechei-hoffmannii-2
61645.3	Enterobacter asburiae strain RHBSTW-01009	61645	Complete	RHBSTW-01009	2020-07-28T00:00:00Z	PRJNA605147	SAMN15148766	GCA_013782005.1	CP056126,CP056127,CP056128	University of Oxford	Complete	Hybrid: Illumina and OXFORD_NANOPORE	86.1437104007148x	Unicycler v. v0.4.7	1	2	3	4660122	55.5055	4665	4481	Wastewater effluent sample	2017	United Kingdom	United Kingdom		sample_type:culture;biomaterial_provider:Modernising Medical Microbiology on behalf of the REHAB Consortium, Level 7, John Radcliffe Hospital, Oxford, OX3 9DU, UK	26	807	GCF_001521715.1	d__Bacteria;p__Pseudomonadota;c__Gammaproteobacteria;o__Enterobacterales;f__Enterobacteriaceae;g__Enterobacter;s__Enterobacter asburiae	mobile-7;mobile-8;asburiae-2
539814	Enterobacter mori LgD10	539813	Complete	LgD10	2023-07-26T00:00:00Z	PRJNA934704	SAMN33277635		CP119170,CP119171			PacBio	30.22X	GS De Novo Assembler v. hifiasm-0.16.1	1	1	2	4993408	55.2777	4683	4547		2022-11	China	China:kunming	Paris polyphylla	sample_type:cell culture	20	-1	GCF_000211415.1	d__Bacteria;p__Pseudomonadota;c__Gammaproteobacteria;o__Enterobacterales;f__Enterobacteriaceae;g__Enterobacter;s__Enterobacter mori	mori
539813	Enterobacter mori strain 08-091	539813	Complete	08-091	2021-06-02T00:00:00Z	PRJNA703085	SAMN18011300	GCA_018638795.1	CP071063,CP071064	Huashan Hospital, Fudan University	Complete	Illumina, Oxford Nanopore ONT	248x	HGAP v. 2020-09-01T00:00:00	1	1	2	4986313	55.3998	4685	4565	ascites	2008-01	China	China:Shanghai	Homo sapiens	collected_by:Huashan Hospital	20	1006	GCF_000211415.1	d__Bacteria;p__Pseudomonadota;c__Gammaproteobacteria;o__Enterobacterales;f__Enterobacteriaceae;g__Enterobacter;s__Enterobacter mori	mori
158836	Enterobacter hormaechei strain 3131	158836	Complete	3131	2022-09-04T00:00:00Z	PRJNA836696	SAMN28174019	GCA_024918795.1	CP103722,CP103723,CP103724,CP103725,CP103726	University of Texas MD Anderson Cancer Center		Oxford Nanopore GridION	135x	Flye v. 2.8.3-b1695	1	4	5	5068472	55.3117	4976	4804	blood	2016-12-25	USA	USA: Houston	Homo sapiens	collected_by:MDACC	10	461	GCF_001729785.1	d__Bacteria;p__Pseudomonadota;c__Gammaproteobacteria;o__Enterobacterales;f__Enterobacteriaceae;g__Enterobacter;s__Enterobacter hormaechei_C	mobile-5;hormaechei-steigerwaltii-3
GCA_031166165.1	Enterobacter hormaechei CRECL421	158836	Complete	CRECL421	2023-09-02	PRJNA996242	SAMN36534145	GCA_031166165.1	SAMN36534145	Yongchuan Hospital of Chongqing Medical University	OK	Illumina NovaSeq; PacBio Sequel		ASM3116616v1	1	3	4	5055010	55		4681	hospital sample	2022-05-09	missing	missing			5	-1	GCF_001729785.1	d__Bacteria;p__Pseudomonadota;c__Gammaproteobacteria;o__Enterobacterales;f__Enterobacteriaceae;g__Enterobacter;s__Enterobacter hormaechei_C	mobile-1;mobile-6;hormaechei-xiangfangensis-1
GCA_030848045.1	Enterobacter hormaechei Ehh_19	158836	Complete	Ehh_19	2023-08-21	PRJNA976530	SAMN35394408	GCA_030848045.1	SAMN35394408	University of Bern	OK	Illumina; Oxford Nanopore		ASM3084804v1	1	5	6	4897146	55		4561	rectal swab	2021-07-14	Switzerland	Switzerland	Homo sapiens		7	-1	GCF_001729785.1	d__Bacteria;p__Pseudomonadota;c__Gammaproteobacteria;o__Enterobacterales;f__Enterobacteriaceae;g__Enterobacter;s__Enterobacter hormaechei_C	mobile-3;hormaechei-xiangfangensis-3
158836	Enterobacter hormaechei strain Colony467	158836	Complete	Colony467	2021-08-21T00:00:00Z	PRJNA668870	SAMN17833494	GCA_019710435.1	CP081185	Ministry of Public Health-Thailand	Complete	Illumina HiSeq	66.48x	idba_ud v. V1.1.3	1	0	1	4886058	56.0433	4215		food		Thailand	Thailand: Nhong Khai		collected_by:Department of Disease Control, Ministry of Public Health	8	1617	GCF_001875655.1	d__Bacteria;p__Pseudomonadota;c__Gammaproteobacteria;o__Enterobacterales;f__Enterobacteriaceae;g__Enterobacter;s__Enterobacter hormaechei
1.68639e+06	Enterobacter sp. MGH120	1686392	Complete	MGH120	2015-07-21T00:00:00Z	PRJNA271899	SAMN03280184	GCF_001037725.1	LETH00000000	Broad Institute	Complete	Illumina	134.0x	allpaths v. R48559			1	4607622	55.51	4331	4228		2014			Human, Homo sapiens		12	79	GCF_001729785.1	d__Bacteria;p__Pseudomonadota;c__Gammaproteobacteria;o__Enterobacterales;f__Enterobacteriaceae;g__Enterobacter;s__Enterobacter hormaechei_C
GCA_030863705.1	Enterobacter hormaechei CUVET21-1726	158836	Complete	CUVET21-1726	2023-08-23	PRJNA912905	SAMN32262094	GCA_030863705.1	SAMN32262094	Chulalongkorn University	OK	Oxford Nanopore MinION and Illumina Novaseq 6000		ASM3086370v1	1	2	3	4734773	55		4390	blood	2021-11-29	Thailand	Thailand: Bangkok	cat		6	-1	GCF_001729785.1	d__Bacteria;p__Pseudomonadota;c__Gammaproteobacteria;o__Enterobacterales;f__Enterobacteriaceae;g__Enterobacter;s__Enterobacter hormaechei_C	mobile-6;hormaechei-xiangfangensis-2
GCA_031851475.1	Enterobacter asburiae 42A:C	61645	Complete	42A:C	2023-09-24	PRJNA1013080	SAMN37298526	GCA_031851475.1	SAMN37298526	CHU Montpellier	OK	Illumina; Oxford Nanopore		ASM3185147v1	1	1	2	4842171	56		4433	not applicable	2022-05-31	France	France	Larus michahellis		27	-1	GCF_024599655.1	d__Bacteria;p__Pseudomonadota;c__Gammaproteobacteria;o__Enterobacterales;f__Enterobacteriaceae;g__Enterobacter;s__Enterobacter asburiae_D
550.114	Enterobacter cloacae strain AR_0053	550	Complete	AR_0053	2017-06-13T00:00:00Z	PRJNA292904	SAMN04014894	GCA_002192395.1	CP021776,CP021777,CP021778,CP021779	Centers for Disease Control and Prevention	Complete	PacBio RSII	257x	HGAP v. 2.3	1	3	4	5132006	55.08	5173	5065							6	171	GCF_001729785.1	d__Bacteria;p__Pseudomonadota;c__Gammaproteobacteria;o__Enterobacterales;f__Enterobacteriaceae;g__Enterobacter;s__Enterobacter hormaechei_C	mobile-10;mobile-9;hormaechei-xiangfangensis-2
GCA_037217235.1	Enterobacter hormaechei RH3	158836	Complete	RH3	2024-03-18	PRJNA1085666	SAMN40316311	GCA_037217235.1	SAMN40316311	Sichuan Agricultural University	OK	Illumina NovaSeq; PacBio Sequel		ASM3721723v1	1	3	4	4934160	55.5		4564	Sichuan-style sausage	2021-05-28	China	China:Sichuan			12	-1	GCF_001729785.1	d__Bacteria;p__Pseudomonadota;c__Gammaproteobacteria;o__Enterobacterales;f__Enterobacteriaceae;g__Enterobacter;s__Enterobacter hormaechei_C	mobile-7;hormaechei-steigerwaltii-3
GCA_044346935.1	Enterobacter hormaechei FUJ80021	158836	Complete	FUJ80021	2024-11-04	PRJNA929672	SAMN32967352	GCA_044346935.1	SAMN32967352	Fujita Health University	OK	Illumina MiSeq, Oxford Nanopore MiniION		ASM4434693v1	1	3	4	4870679	55.5		4528	clinical specimen	2016-08-31	Japan	Japan: Aichi	Homo sapiens		12	-1	GCF_001729785.1	d__Bacteria;p__Pseudomonadota;c__Gammaproteobacteria;o__Enterobacterales;f__Enterobacteriaceae;g__Enterobacter;s__Enterobacter hormaechei_C	mobile-8
GCA_030863725.1	Enterobacter hormaechei CUVET22-793	158836	Complete	CUVET22-793	2023-08-23	PRJNA912905	SAMN32262095	GCA_030863725.1	SAMN32262095	Chulalongkorn University	OK	Oxford Nanopore MinION and Illumina Nextseq 500		ASM3086372v1	1	3	4	5181008	55		4817	abdominal fluid	2022-05-09	Thailand	Thailand: Bangkok	cat		12	-1	GCF_001729785.1	d__Bacteria;p__Pseudomonadota;c__Gammaproteobacteria;o__Enterobacterales;f__Enterobacteriaceae;g__Enterobacter;s__Enterobacter hormaechei_C	mobile-1;mobile-6;hormaechei-steigerwaltii-1
GCA_050162315.1	Enterobacter hormaechei A26357	158836	Complete	A26357	2025-05-06	PRJNA1136676	SAMN42539107	GCA_050162315.1	SAMN42539107	University Hospital Muenster	OK	PacBio Sequel		ASM5016231v1	1	2	3	4845460	55.5		4440	not collected	2022	Germany	Germany	Homo sapiens		10	-1	GCF_001729785.1	d__Bacteria;p__Pseudomonadota;c__Gammaproteobacteria;o__Enterobacterales;f__Enterobacteriaceae;g__Enterobacter;s__Enterobacter hormaechei_C	mobile-8;hormaechei-steigerwaltii-3
550.123	Enterobacter cloacae strain M12X01451	550	Complete	M12X01451	2017-08-01T00:00:00Z	PRJNA341281	SAMN05831100	GCA_002303275.1	CP017475,CP017473	USDA	Complete	Illumina; PacBio	95	RS_HGAP v. Assembly.3	1	1	2	5087499	54.86	4853	4726	Stool				Human, Homo sapiens	sample_type:mixed culture	34	922	GCF_000025565.1	d__Bacteria;p__Pseudomonadota;c__Gammaproteobacteria;o__Enterobacterales;f__Enterobacteriaceae;g__Enterobacter;s__Enterobacter cloacae	cloacae
1.32984e+06	Enterobacter sp. BIDMC 29 strain Colony302	1329841	Complete	Colony302	2021-07-28T00:00:00Z	PRJNA668870	SAMN17833500	GCA_019378755.1	CP080000	Ministry of Public Health-Thailand	Complete	Illumina HiSeq	90.54x	idba_ud v. V1.1.3	1	0	1	4983972	54.9823	4425		food		Thailand	Thailand: Chaing Mai		collected_by:Department of Disease Control, Ministry of Public Health	32	-1	GCF_001750725.1	d__Bacteria;p__Pseudomonadota;c__Gammaproteobacteria;o__Enterobacterales;f__Enterobacteriaceae;g__Enterobacter;s__Enterobacter ludwigii	ludwigii
1.97757e+06	Enterobacter sp. Crenshaw	1977566	Complete	Crenshaw	2022-08-08T00:00:00Z	PRJNA381809	SAMN06689580		CP020817			Oxford Nanopore MinION; Illumina MiSeq	334.0x	Flye v. 2.9	1	0	1	4632139	56.0387	4388	4297	brown patch in grass	2016-12-12	USA	USA: Kansas	Rhizoctonia solani	sample_type:Culture	23	657	GCF_007035645.1	d__Bacteria;p__Pseudomonadota;c__Gammaproteobacteria;o__Enterobacterales;f__Enterobacteriaceae;g__Enterobacter;s__Enterobacter asburiae_B	mobile-5;asburiae-1
550.321	Enterobacter cloacae strain SL264 strain Enterobacter cloacae SL264	550	Complete	Enterobacter cloacae SL264	2021-10-01T00:00:00Z	PRJDB11945	SAMD00389785	GCA_020886835.1	AP024913,AP024914,AP024915	Department of Microbiology, Juntendo University	Complete	Oxford nanopore MinION; Illumina Miseq	104x	Unicycler v. 0.4.7	1	2	3	5069484	55.3844	4915	4789		2018-04-25	Japan	Japan:Tokyo	Homo sapiens	biomaterial_provider:St. Luke's International Hospital, Tokyo	12	175	GCF_001729785.1	d__Bacteria;p__Pseudomonadota;c__Gammaproteobacteria;o__Enterobacterales;f__Enterobacteriaceae;g__Enterobacter;s__Enterobacter hormaechei_C	mobile-3;mobile-8;hormaechei-steigerwaltii-1
158836	Enterobacter hormaechei strain FDAARGOS 1433 strain Not applicable	158836	Complete	Not applicable	2021-06-28T00:00:00Z	PRJNA231221	SAMN16357575	GCA_019048245.1	CP077308,CP077309,CP077310	US Food and Drug Administration	Complete	Pacbio; Illumina	1964.04x	SMRT v. 9.0.0, HGAP v. 4.0	1	2	3	4915930	55.1434	4816	4626			Germany	Germany: Braunschweig		collected_by:DSMZ	8	528	GCF_001875655.1	d__Bacteria;p__Pseudomonadota;c__Gammaproteobacteria;o__Enterobacterales;f__Enterobacteriaceae;g__Enterobacter;s__Enterobacter hormaechei	mobile-2;hormaechei-hormaechei
208224	Enterobacter kobei 11778-yvys	208224	Complete	11778-yvys	2022-04-18T00:00:00Z	PRJNA762162	SAMN21379554	GCA_023023125.1	CP083828,CP083829		Complete	Oxford Nanopore MinION	10x	Unicycler v. v0.4.8	1	1	2	4780485	55.1155	4544	4462	Secretion	2011-09	China	China	Homo sapiens	collected_by:Yushan Cui	13	280	GCF_001729765.1	d__Bacteria;p__Pseudomonadota;c__Gammaproteobacteria;o__Enterobacterales;f__Enterobacteriaceae;g__Enterobacter;s__Enterobacter kobei	mobile-10;mobile-5;kobei
158837	Enterobacter hormaechei strain RHBSTW-00114	158836	Complete	RHBSTW-00114	2020-07-24T00:00:00Z	PRJNA605147	SAMN15148493	GCA_013625115.1	CP058149,CP058150,CP058151,CP058152	University of Oxford	Complete	Hybrid: Illumina and OXFORD_NANOPORE	95.5599346325099x	Unicycler v. v0.4.7	1	3	4	5000039	54.9558	4871	4695	Freshwater sample from downstream of wastewater treatment plant	2017	United Kingdom	United Kingdom		sample_type:culture;biomaterial_provider:Modernising Medical Microbiology on behalf of the REHAB Consortium, Level 7, John Radcliffe Hospital, Oxford, OX3 9DU, UK	3	168	GCF_040096145.1	d__Bacteria;p__Pseudomonadota;c__Gammaproteobacteria;o__Enterobacterales;f__Enterobacteriaceae;g__Enterobacter;s__Enterobacter intestinihominis	mobile-8;hormaechei-hoffmannii-2
158837	Enterobacter hormaechei strain Eho-10	158836	Complete	Eho-10	2020-12-10T00:00:00Z	PRJNA599404	SAMN13747516	GCA_015910425.1	CP048703,CP048704,CP048705,CP048706,CP048707,CP048708,CP048709,CP048710	Public Health Ontario	Complete	Illumina MiSeq, Oxford Nanopore MiniION	100x	Unicycler v. v 0.4.8-BETA	1	7	8	5042329	54.7612	4963	4749	Rectal	2016-01-18	Canada	Canada:Ontario		collected_by:Public Health Ontario	8	269	GCF_001875655.1	d__Bacteria;p__Pseudomonadota;c__Gammaproteobacteria;o__Enterobacterales;f__Enterobacteriaceae;g__Enterobacter;s__Enterobacter hormaechei	mobile-1;hormaechei-hormaechei
881260	Enterobacter bugandensis CMCC(B)45301 strain CMCC(B)45301	881260	Complete	CMCC(B)45301	2022-05-16T00:00:00Z	PRJNA833245	SAMN27966081	GCA_023374275.1	CP097255,CP097254		Complete	PacBio Sequel; Illumina NovaSeq	277.0x	SMRT Link v. 5.0.1	1	1	2	4713163	55.9781	4496	4386			China	China: Shenyang			31	-1	GCF_900324475.1	d__Bacteria;p__Pseudomonadota;c__Gammaproteobacteria;o__Enterobacterales;f__Enterobacteriaceae;g__Enterobacter;s__Enterobacter bugandensis	bugandensis
1.33385e+06	Enterobacter cloacae ECNIH2	1333850	Complete	ECNIH2	2014-07-09T00:00:00Z	PRJNA202893	SAMN02713682	GCA_000724505.1	CP008823.1,CP008824.1,CP008825.1,CP008826.1	NISC	Complete	Pacific Biosciences RS II	109x	HGAP v. 2	1	1	4	5502685	54.8216	5212	5091	sink drain	2012	USA	United States	Human, Homo sapiens		10	93	GCF_001729785.1	d__Bacteria;p__Pseudomonadota;c__Gammaproteobacteria;o__Enterobacterales;f__Enterobacteriaceae;g__Enterobacter;s__Enterobacter hormaechei_C	mobile-1;mobile-8
299766	Enterobacter hormaechei subsp. steigerwaltii strain BD-50-Eh	299766	Complete	BD-50-Eh	2020-11-17T00:00:00Z	PRJNA664791	SAMN16233514	GCA_015535675.1	CP063224,CP063225,CP063226,CP063228,CP063227	University of Bern	Complete	Oxford Nanopore MinION; Illumina NovaSeq	605.38x	Unicycler v. 0.4.8	1	4	5	5312895	54.8447	5244	5038	Rectal swab	2018-05-19	Switzerland	Switzerland	Human, Homo sapiens	collected_by:Labormedizinisches Zentrum Dr Risch AG, Waldeggstrasse 37, 3097 Liebefeld, Switzerland	12	124	GCF_001729785.1	d__Bacteria;p__Pseudomonadota;c__Gammaproteobacteria;o__Enterobacterales;f__Enterobacteriaceae;g__Enterobacter;s__Enterobacter hormaechei_C	mobile-1;mobile-8
539813	Enterobacter mori strain CX01	539813	Complete	CX01	2021-07-13T00:00:00Z	PRJNA638257	SAMN15184663	GCA_019203945.1	CP055276	Peking University	Complete	PacBio Sequel; Illumina HiSeq	372.0x	mecat v. 1.6; Canu v. 1.7	1	0	1	4966908	55.4027	4704	4569		2018-03-01	China	China: Sichuan	kiwifruit	sample_type:single cell	20	-1	GCF_000211415.1	d__Bacteria;p__Pseudomonadota;c__Gammaproteobacteria;o__Enterobacterales;f__Enterobacteriaceae;g__Enterobacter;s__Enterobacter mori	mobile-5;mori
1.33385e+06	Enterobacter cloacae ECR091	1333849	Complete	ECR091	2014-09-09T00:00:00Z	PRJNA202892	SAMN02713646	GCA_000750275.1	CP008905.1,CP008908.1,CP008906.1,CP008907.1	NISC	Complete	Pacific Biosciences RS II	120x	HGAP v. 2	1	1	4	4959888	54.7421	4589	4451	urine	2012	USA	United States	Human, Homo sapiens		2	97	GCF_040096145.1	d__Bacteria;p__Pseudomonadota;c__Gammaproteobacteria;o__Enterobacterales;f__Enterobacteriaceae;g__Enterobacter;s__Enterobacter intestinihominis	mobile-1;hormaechei-hoffmannii-2
550.226	Enterobacter cloacae strain NH77	550	Complete	NH77	2019-06-11T00:00:00Z	PRJNA544891	SAMN11866226	GCA_006228165.1	CP040827,CP040826	Chiang Mai University	Complete	PacBio RSII	130.0x	HGAP v. FEB-2019	1	1	2	5081711	54.8526	5307	4759		2018-01	Thailand	Thailand: Chiang Mai	Human, Homo sapiens	collected_by:Nan hospital	34	995	GCF_000025565.1	d__Bacteria;p__Pseudomonadota;c__Gammaproteobacteria;o__Enterobacterales;f__Enterobacteriaceae;g__Enterobacter;s__Enterobacter cloacae	mobile-5;mobile-9;cloacae
881260	Enterobacter bugandensis strain 220	881260	Complete	220	2019-04-23T00:00:00Z	PRJNA531146	SAMN11349924	GCA_004804375.1	CP039453,CP039454	Justus-Liebig University	Complete	Illumina MiSeq	202.0x	Unicycler v. v0.4.8-beta	1	1	2	4917759	55.8623	4793	4689	throat swab	2019-01-15	Germany	Germany: Hessen	Human, Homo sapiens	collected_by:Survcare	31	1140	GCF_900324475.1	d__Bacteria;p__Pseudomonadota;c__Gammaproteobacteria;o__Enterobacterales;f__Enterobacteriaceae;g__Enterobacter;s__Enterobacter bugandensis	mobile-10;mobile-5;bugandensis
299766	Enterobacter hormaechei subsp. steigerwaltii strain 08-175	299766	Complete	08-175	2021-07-27T00:00:00Z	PRJNA607616	SAMN14142282	GCA_019355415.1	CP049290,CP049291,CP049292,CP049293,CP049294,CP049295	Huashan Hospital, Fudan University	Complete	Illumina, PacBio	656x	SPAdes v. v3.5.5	1	5	6	5097404	55.0848	5058	4877	urine	2008-11-14	China	China:Shanghai	Homo sapiens	collected_by:Institute of Antibiotics	10	93	GCF_001729785.1	d__Bacteria;p__Pseudomonadota;c__Gammaproteobacteria;o__Enterobacterales;f__Enterobacteriaceae;g__Enterobacter;s__Enterobacter hormaechei_C	mobile-5;hormaechei-steigerwaltii-2
GCA_050199615.1	Enterobacter hormaechei A29816	158836	Complete	A29816	2025-05-06	PRJNA1136676	SAMN42539903	GCA_050199615.1	SAMN42539903	University Hospital Muenster	OK	PacBio Sequel		ASM5019961v1	1	3	4	4690624	55.5		4335	not collected	2023	Germany	Germany	Homo sapiens		12	-1	GCF_001729785.1	d__Bacteria;p__Pseudomonadota;c__Gammaproteobacteria;o__Enterobacterales;f__Enterobacteriaceae;g__Enterobacter;s__Enterobacter hormaechei_C	mobile-4;mobile-9;hormaechei-steigerwaltii-3
GCA_048016555.1	Enterobacter kobei Mu208	208224	Complete	Mu208	2025-02-25	PRJNA1223376	SAMN46816033	GCA_048016555.1	SAMN46816033	Emory University School of Medicine	OK	Oxford Nanopore; Illumina NextSeq		Mu208	1	2	3	5064104	55		4700		2013/2016	USA	USA:Georgia	Homo sapiens		13	-1	GCF_001729765.1	d__Bacteria;p__Pseudomonadota;c__Gammaproteobacteria;o__Enterobacterales;f__Enterobacteriaceae;g__Enterobacter;s__Enterobacter kobei	mobile-10;kobei
61645.4	Enterobacter asburiae strain FDAARGOS_892 strain Not applicable	61645	Complete	Not applicable	2020-12-14T00:00:00Z	PRJNA231221	SAMN13450422	GCA_016027695.1	CP065693,CP065692,CP065694	US Food and Drug Administration	Complete	Pacbio; Illumina	589.95x	SMRT v. 6.0.0, HGAP v. 4, SPAdes v. 3.11.1	1	2	3	4767001	55.5464	4737	4581						collected_by:DSMZ	26	807	GCF_001521715.1	d__Bacteria;p__Pseudomonadota;c__Gammaproteobacteria;o__Enterobacterales;f__Enterobacteriaceae;g__Enterobacter;s__Enterobacter asburiae	asburiae-2
GCA_038627005.2	Enterobacter roggenkampii 2024CK-00478	1812935	Complete	2024CK-00478	2024-06-03	PRJNA812595	SAMN41094951	GCA_038627005.2	SAMN41094951	Utah Public Health Laboratory Infectious Disease submission group	OK	Illumina MiSeq; Oxford Nanopore GridION		ASM3862700v2	1	3	4	5036479	55.5		4687	urine	2024-04-07	USA	USA	Homo sapiens		17	-1	GCF_001729805.1	d__Bacteria;p__Pseudomonadota;c__Gammaproteobacteria;o__Enterobacterales;f__Enterobacteriaceae;g__Enterobacter;s__Enterobacter roggenkampii	mobile-7;roggenkampii
550.153	Enterobacter cloacae 34977	550	Complete	34977	2015-01-05T00:00:00Z	PRJNA259658	SAMN03067414	GCA_000814125.1	CP010376.1,CP010374.1,CP010375.1	JCVI	Complete	Pacbio RS	12.37x	HGAP v. 3	1	2	3	5209120	54.92	4852	4797	Bodily fluid	2009	USA	New York City	Human, Homo sapiens		12	594	GCF_001729785.1	d__Bacteria;p__Pseudomonadota;c__Gammaproteobacteria;o__Enterobacterales;f__Enterobacteriaceae;g__Enterobacter;s__Enterobacter hormaechei_C	mobile-1;mobile-9;hormaechei-steigerwaltii-1
550.412	Enterobacter cloacae strain UW5	550	Complete	UW5	2015-06-19T00:00:00Z	PRJNA285312	SAMN03743787	GCF_001029645.1	CP011798	University of New Brunswick	Complete	Illumina HiSeq 2500	330x	Velvet v. 1.2.10	1		1	4904981	54.46	4677	4496	soil	1994-09-29	Canada	Canada:Waterloo		sample_type:cell culture	32	-1	GCF_001750725.1	d__Bacteria;p__Pseudomonadota;c__Gammaproteobacteria;o__Enterobacterales;f__Enterobacteriaceae;g__Enterobacter;s__Enterobacter ludwigii	ludwigii
158836	Enterobacter hormaechei 2020CK-00198	158836	Complete	2020CK-00198	2023-05-04T00:00:00Z	PRJNA812595	SAMN15907133		CP124121,CP124122,CP124123,CP124124,CP124125			Oxford Nanopore GridION	20.0x	Unicycler v. 0.5.0	1	4	5	5065552	55.4143	4898	4764	other	2019-12-02	USA	USA	Homo sapiens		12	113	GCF_001729785.1	d__Bacteria;p__Pseudomonadota;c__Gammaproteobacteria;o__Enterobacterales;f__Enterobacteriaceae;g__Enterobacter;s__Enterobacter hormaechei_C	mobile-2;mobile-10;mobile-9
299767	Enterobacter ludwigii I9455333cz	299767	Complete	I9455333cz	2023-04-19T00:00:00Z	PRJNA954571	SAMN34152342		CP122442,CP122444,CP122445,CP122446,CP122447,CP122443			hybrid, Illumina and Nanopore MinION	35.0x	Celera Assembler v. 8.2	1	5	6	5394274	54.1728	5352	5179	rectal swab	2021	Czech Republic	Czech Republic: Plzen	Homo sapiens		32	20	GCF_001750725.1	d__Bacteria;p__Pseudomonadota;c__Gammaproteobacteria;o__Enterobacterales;f__Enterobacteriaceae;g__Enterobacter;s__Enterobacter ludwigii	mobile-7;ludwigii
881260	Enterobacter bugandensis strain 1367	881260	Complete	1367	2019-04-23T00:00:00Z	PRJNA531146	SAMN11349925	GCA_004804395.1	CP039452	Justus-Liebig University	Complete	Illumina NextSeq; Oxford Nanopore MiniION	391.0x	Unicycler v. v0.4.8-beta	1		1	4750456	55.9712	4568	4471	blood	2011-01-01	Germany	Germany: North Rhine-Westphalia	Human, Homo sapiens	collected_by:R-Net	31	795	GCF_900324475.1	d__Bacteria;p__Pseudomonadota;c__Gammaproteobacteria;o__Enterobacterales;f__Enterobacteriaceae;g__Enterobacter;s__Enterobacter bugandensis	mobile-5;bugandensis
550.15	Enterobacter cloacae GGT036	550	Complete	GGT036	2014-10-31T00:00:00Z	PRJNA259401	SAMN03005138	GCA_000770155.1	CP009756.1	Korea Institute of Science and Technology	Complete	PacBio 10K	137.73x	SMRT v. 2.2.0	1		1	4848754	55.03	4426	4467			South Korea	South Korea			34	432	GCF_000025565.1	d__Bacteria;p__Pseudomonadota;c__Gammaproteobacteria;o__Enterobacterales;f__Enterobacteriaceae;g__Enterobacter;s__Enterobacter cloacae	mobile-5;cloacae
GCA_041004475.1	Enterobacter hormaechei W73	158836	Complete	W73	2024-08-01	PRJNA1135755	SAMN42440392	GCA_041004475.1	SAMN42440392	Second Affliated Hospital of Kunming Medical University	OK	Oxford Nanopore		W73	1	8	9	5127138	54.5		4822	hydrothorax	2016-08	China	China:Kunming	Homo sapiens		7	-1	GCF_001729785.1	d__Bacteria;p__Pseudomonadota;c__Gammaproteobacteria;o__Enterobacterales;f__Enterobacteriaceae;g__Enterobacter;s__Enterobacter hormaechei_C	mobile-3;hormaechei-xiangfangensis-3
61645.7	Enterobacter asburiae strain CAV1043	61645	Complete	CAV1043	2015-06-09T00:00:00Z	PRJNA246471	SAMN03733641	GCF_001022095.1	CP011591,CP011586,CP011585,CP011587,CP011588,CP011590,CP011589	University of Oxford	Complete	PacBio	101X	HGAP3 v. 2.2.0	1	6	7	5031452	55.48	4933	4656		2008-03	USA	USA:Virginia	Human, Homo sapiens	collected_by:Clinical Microbiology University of Virginia Health System	25	23	GCF_002208095.1	d__Bacteria;p__Pseudomonadota;c__Gammaproteobacteria;o__Enterobacterales;f__Enterobacteriaceae;g__Enterobacter;s__Enterobacter cloacae_M	mobile-7;asburiae-2
158836	Enterobacter hormaechei strain ECL69214	158836	Complete	ECL69214	2019-12-04T00:00:00Z	PRJNA589496	SAMN13335391	GCA_009728975.1	CP046271,CP046272,CP046273,CP046274,CP046275	Center for Disease Control and Prevention of PLA	Complete	Illumina HiSeq; Oxford Nanopore MiniION	130.0x	unicycler v. v0.4.8-beta	1	4	5	4834033	55.2718	4700	4550	urine sample	2018-02-04	China	China:guangzhou	Human, Homo sapiens	collected_by:Lanfen Lu	5	418	GCF_001729785.1	d__Bacteria;p__Pseudomonadota;c__Gammaproteobacteria;o__Enterobacterales;f__Enterobacteriaceae;g__Enterobacter;s__Enterobacter hormaechei_C	mobile-2;mobile-6;hormaechei-xiangfangensis-1
158837	Enterobacter hormaechei strain RHBSTW-00012	158836	Complete	RHBSTW-00012	2020-07-24T00:00:00Z	PRJNA605147	SAMN15148450	GCA_013635495.1	CP058191,CP058192,CP058193,CP058194,CP058195	University of Oxford	Complete	Hybrid: Illumina and PACBIO_SMRT	82.1581862133776x	Unicycler v. v0.4.7	1	4	5	5075790	54.7833	4986	4789	Wastewater influent sample	2017	United Kingdom	United Kingdom		sample_type:culture;biomaterial_provider:Modernising Medical Microbiology on behalf of the REHAB Consortium, Level 7, John Radcliffe Hospital, Oxford, OX3 9DU, UK	4	104	GCF_040096145.1	d__Bacteria;p__Pseudomonadota;c__Gammaproteobacteria;o__Enterobacterales;f__Enterobacteriaceae;g__Enterobacter;s__Enterobacter intestinihominis	mobile-8;hormaechei-hoffmannii-3
158836	Enterobacter hormaechei strain ECC59	158836	Complete	ECC59	2021-08-08T00:00:00Z	PRJNA750888	SAMN20500401	GCA_019458525.1	CP080470,CP080471,CP080472,CP080473,CP080474,CP080475,CP080476,CP080477	Shenzhen People's Hospital	Complete	Oxford Nanopore	110.0x	Unicycler v. v0.4.8	1	7	8	5180498	54.4712	5199	4948	Broncho-alveolar lavage	2017	China	China: Guangdong	Homo sapiens	collected_by:Shenzhen People's Hospital	7	1643	GCF_001729785.1	d__Bacteria;p__Pseudomonadota;c__Gammaproteobacteria;o__Enterobacterales;f__Enterobacteriaceae;g__Enterobacter;s__Enterobacter hormaechei_C	mobile-1;mobile-6;mobile-5;mobile-8;hormaechei-xiangfangensis-3
GCA_031851435.1	Enterobacter ludwigii 09A:C	299767	Complete	09A:C	2023-09-24	PRJNA1013080	SAMN37298528	GCA_031851435.1	SAMN37298528	CHU Montpellier	OK	Illumina; Oxford Nanopore		ASM3185143v1	1	1	2	5051079	54.5		4689	not applicable	2022-05-31	France	France	Larus michahellis		32	-1	GCF_001750725.1	d__Bacteria;p__Pseudomonadota;c__Gammaproteobacteria;o__Enterobacterales;f__Enterobacteriaceae;g__Enterobacter;s__Enterobacter ludwigii	ludwigii
GCA_050157245.1	Enterobacter hormaechei A27305	158836	Complete	A27305	2025-05-06	PRJNA1136676	SAMN42539176	GCA_050157245.1	SAMN42539176	University Hospital Muenster	OK	PacBio Sequel		ASM5015724v1	1	2	3	5010070	55		4630	not collected	2022	Germany	Germany	Homo sapiens		4	-1	GCF_040096145.1	d__Bacteria;p__Pseudomonadota;c__Gammaproteobacteria;o__Enterobacterales;f__Enterobacteriaceae;g__Enterobacter;s__Enterobacter intestinihominis	hormaechei-hoffmannii-3
299767	Enterobacter ludwigii strain 197	299767	Complete	197	2021-11-07T00:00:00Z	PRJNA774541	SAMN22567595	GCA_020783235.1	CP086099	JMI Laboratories	Complete	Illumina MiSeq; Oxford Nanopore MinION	50.21x	Unicycler v. v0.4.9b	1	0	1	4663532	54.6788	4437	4338		2019				sample_type:whole genome	32	1507	GCF_001750725.1	d__Bacteria;p__Pseudomonadota;c__Gammaproteobacteria;o__Enterobacterales;f__Enterobacteriaceae;g__Enterobacter;s__Enterobacter ludwigii	mobile-5;ludwigii
158836	Enterobacter hormaechei strain 57816CZ	158836	Complete	57816CZ	2021-11-01T00:00:00Z	PRJNA772913	SAMN22377429	GCA_020695585.1	CP085753,CP085754,CP085755,CP085756	Charles University in Prague	Complete	PacBio Sequel	334x	Microbial assembly v. v.1	1	3	4	5317459	54.9144	5355	5133	urine - permanent urinary catheter	2020-06	Czech Republic	Czech Republic: South Bohemian Region	Homo sapiens	collected_by:Nemocnice Ceske Budejovice	12	106	GCF_001729785.1	d__Bacteria;p__Pseudomonadota;c__Gammaproteobacteria;o__Enterobacterales;f__Enterobacteriaceae;g__Enterobacter;s__Enterobacter hormaechei_C	mobile-1;hormaechei-steigerwaltii-3
301105	Enterobacter hormaechei subsp. hormaechei strain ECC33	301105	Complete	ECC33	2022-09-19T00:00:00Z	PRJNA845926	SAMN28865091	GCA_025266795.1	CP098486,CP098487,CP098488	Wenzhou Medical University		Illumina HiSeq; PacBio	100.0x	SPAdes v. 3.14.1; Canu v. 2.1	1	2	3	4821919	55.1707	4663	4525		2019	China	China:Zhejiang	Homo sapiens	sample_type:mixed cultrue	1	78	GCF_040096145.1	d__Bacteria;p__Pseudomonadota;c__Gammaproteobacteria;o__Enterobacterales;f__Enterobacteriaceae;g__Enterobacter;s__Enterobacter intestinihominis	hormaechei-hoffmannii-1
GCA_018596855.2	Enterobacter roggenkampii 120063	1812935	Complete	120063	2023-01-30	PRJNA415108	SAMN19316169	GCA_018596855.2	SAMN19316169	West China Hospital, Sichuan University	OK	Illumina Hiseq-X10; Oxford Nanopore MinION		ASM1859685v2	1	6	7	5251768	55.5		4937	blood	2019-05	China	China: Chengdu, Sichuan	Homo sapiens		17	-1	GCF_001729805.1	d__Bacteria;p__Pseudomonadota;c__Gammaproteobacteria;o__Enterobacterales;f__Enterobacteriaceae;g__Enterobacter;s__Enterobacter roggenkampii	mobile-7;roggenkampii
208224	Enterobacter kobei CDL29	208224	Complete	CDL29	2022-05-31T00:00:00Z	PRJNA705514	SAMN18091014	GCA_023612495.1	CP071178		Complete	PacBio Sequel	440.0x	FALCON v. 0.7	1	0	1	4659650	54.9942	4368	4256	soil	2018-02-28	China	China:Jiangsu		sample_type:Tissue samples	13	777	GCF_001729765.1	d__Bacteria;p__Pseudomonadota;c__Gammaproteobacteria;o__Enterobacterales;f__Enterobacteriaceae;g__Enterobacter;s__Enterobacter kobei	kobei
GCA_050157145.1	Enterobacter hormaechei A32614	158836	Complete	A32614	2025-05-06	PRJNA1136676	SAMN42540076	GCA_050157145.1	SAMN42540076	University Hospital Muenster	OK	PacBio Sequel		ASM5015714v1	1	2	3	4827330	55.5		4408	not collected	2023	Germany	Germany	Homo sapiens		12	-1	GCF_001729785.1	d__Bacteria;p__Pseudomonadota;c__Gammaproteobacteria;o__Enterobacterales;f__Enterobacteriaceae;g__Enterobacter;s__Enterobacter hormaechei_C	mobile-5;hormaechei-steigerwaltii-1
299767	Enterobacter ludwigii RHB47-SO-C01	299767	Complete	RHB47-SO-C01	2023-04-13T00:00:00Z	PRJNA605147	SAMN15488725		CP099325,CP099326			Illumina/Nanopore	191x	Unicycler v. v0.4.4	1	1	2	4905878	54.5501	4708	4569	Pooled soil sample collected from floor of poultry farm	2017	United Kingdom	United Kingdom		sample_type:culture;biomaterial_provider:Modernising Medical Microbiology on behalf of the REHAB Consortium, Level 7, John Radcliffe Hospital, Oxford, OX3 9DU, UK	32	-1	GCF_001750725.1	d__Bacteria;p__Pseudomonadota;c__Gammaproteobacteria;o__Enterobacterales;f__Enterobacteriaceae;g__Enterobacter;s__Enterobacter ludwigii	mobile-10;ludwigii
1.81293e+06	Enterobacter cloacae complex 'Hoffmann cluster III' strain AR_0365	1812934	Complete	AR_0365	2018-04-25T00:00:00Z	PRJNA316321	SAMN07291508	GCA_002968455.1	CP027142,CP027144,CP027145,CP027143,CP027141	FDA/CDC	Complete	Pacbio; Illumina	16.64x	SMRT v. 2.3.0; HGAP v. 3.0; SPAdes v.	1	4	5	5334198	54.6161	5309	5231							4	425	GCF_040096145.1	d__Bacteria;p__Pseudomonadota;c__Gammaproteobacteria;o__Enterobacterales;f__Enterobacteriaceae;g__Enterobacter;s__Enterobacter intestinihominis	mobile-1;mobile-10;mobile-9;hormaechei-hoffmannii-3
GCA_045348785.1	Enterobacter cloacae STK48-C	550	Complete	STK48-C	2024-07-24	PRJNA1134078	SAMN42392503	GCA_045348785.1	SAMN42392503	University of Zurich	OK	Illumina MiniSeq, Oxford Nanopore		ASM4534878v1	1	0	1	5140115	54.5		4742	Basil, import product	2023	Switzerland	Switzerland			34	-1	GCF_000025565.1	d__Bacteria;p__Pseudomonadota;c__Gammaproteobacteria;o__Enterobacterales;f__Enterobacteriaceae;g__Enterobacter;s__Enterobacter cloacae	mobile-5;cloacae
158836	Enterobacter hormaechei strain F2	158836	Complete	F2	2020-01-19T00:00:00Z	PRJNA599539	SAMN13757525	GCA_009905155.1	CP047570	Sun Yat-sen University	Complete	Illumina HiSeq	100.0x	SOAPdenovo v. 2.04	1	0	1	4619717	55.5994	4378	4272	River	2015-06-01	China	China: Guangzhou,Guangdong		sample_type:Water	12	-1	GCF_001729785.1	d__Bacteria;p__Pseudomonadota;c__Gammaproteobacteria;o__Enterobacterales;f__Enterobacteriaceae;g__Enterobacter;s__Enterobacter hormaechei_C	hormaechei-steigerwaltii-1
[truncated: 33 more rows]

## Sheet: gene_info
Gene	allele	seed_ortholog	evalue	score	eggNOG_OGs	max_annot_lvl	COG_category	Description	Preferred_name	GOs	EC	KEGG_ko	KEGG_Pathway	KEGG_Module	KEGG_Reaction	KEGG_rclass	BRITE	KEGG_TC	CAZy	BiGG_Reaction	PFAMs	phylon_list
[truncated: 4,342 more rows]

[truncated: 2 more sheets: L_binarized, A_binarized]
